# Supplementary material for: A coherent phonon-induced hidden quadrupolar ordered state in Ca2RuO4
Source: Nat Commun. 2023 Dec 13;14:8258. doi: 10.1038/s41467-023-44021-4 (PMC10716257; doi:10.1038/s41467-023-44021-4)
Supplement: Supplementary file 3 — Source Data [file 41467_2023_44021_MOESM3_ESM.xlsx]

## Sheet: Figure2
panel a																			panel b			panel c						panel d							panel e
2.07eV t (ps)	2.07eV dR/R	1.77 eV t (ps)	1.77 eV dR/R	1.55 t (ps)	1.55 eV dR/R	1.31 eV t (ps)	1.31 eV dR/R	1.04 eV t (ps)	1.04 eV dR/R	0.92 eV t (ps)	0.92 eV dR/R	0.83 eV t (ps)	0.83 eV dR/R	0.69 eV t (ps)	0.69 eV dR/R	0.56 eV t (ps)	0.56 eV dR/R		Time (ps)	1.55 eV bkg-subt dR/R		Frequency (THz)	1.77 eV FFT	1.31 eV FFT	0.92 eV FFT	0.83 eV FFT		Frequency (THz)	3 mJ/cm2 FFT	6 mJ/cm2 FFT	12 mJ/cm2 FFT	18 mJ/cm2 FFT	22 mJ/cm2 FFT		Fluence (mJ/cm2)	3.7 THz phonon amp	5.7 THz phonon amp	7.5 THz phonon amp
-0.367184	-9.67214e-05	-0.413284	6.54137e-05	-0.557353	-1.97028e-05	-0.44393	-0.00014764	-0.349852	5.29951e-06	-0.308325	2.89488e-05	-0.279235	-2.16076e-05	-0.516548	-6.04615e-06	-0.467672	1.90973e-05		0.147351	0.000500787		2.09054	0.13935	0.192861	0.296243	0.405489		3.04871	0.0717535	0.179513	0.233327	0.400873	0.679064		3.04284	0.167491	0.0670473
-0.363213	-8.54469e-05	-0.409313	5.03997e-05	-0.553349	-1.60242e-05	-0.43996	-0.000137242	-0.345882	3.9269e-06	-0.304354	2.46312e-05	-0.275264	-1.29961e-05	-0.512544	-4.86577e-06	-0.463668	1.89443e-05		0.163367	0.000311247		2.21351	0.0264065	0.189717	0.337638	0.572676		3.17065	0.0789795	0.123546	0.136035	0.2799	0.695292		6.08568	0.445841	0.247966	0.170406
-0.359243	-7.41724e-05	-0.405342	3.53857e-05	-0.549345	-1.23456e-05	-0.435989	-0.000126844	-0.341911	2.55429e-06	-0.300383	2.03136e-05	-0.271294	-4.38446e-06	-0.50854	-3.68539e-06	-0.459664	1.87912e-05		0.179383	0.000159126		2.33649	0.219425	0.252058	0.258071	0.510949		3.2926	0.0499136	0.0663875	0.13875	0.199266	0.272325		9.12852	0.693301	0.499117	0.23196
-0.355272	-6.28979e-05	-0.401372	2.03717e-05	-0.545341	-8.66704e-06	-0.432018	-0.000116447	-0.33794	1.18168e-06	-0.296413	1.5996e-05	-0.267323	4.22714e-06	-0.504536	-2.50501e-06	-0.45566	1.86382e-05		0.195399	-8.67463e-05		2.45946	0.327959	0.195636	0.183476	0.209469		3.41455	0.076236	0.303626	0.764087	0.754185	0.497753		12.1714	0.888127	0.932189	0.446713
-0.351301	-5.16233e-05	-0.397401	5.35769e-06	-0.541337	-4.98844e-06	-0.428048	-0.000106049	-0.33397	-1.90934e-07	-0.292442	1.16784e-05	-0.263352	1.28387e-05	-0.500532	-1.32463e-06	-0.451656	1.84852e-05		0.211415	-0.00025354		2.58243	0.276009	0.16321	0.171898	0.264565		3.5365	0.265724	0.841712	1.72486	1.47051	1.4206		15.2142	1.00929	1.41327	0.678325
-0.347331	-4.03488e-05	-0.39343	-9.65631e-06	-0.537333	-1.30985e-06	-0.424077	-9.56513e-05	-0.329999	-1.56355e-06	-0.288472	7.36079e-06	-0.259382	2.14503e-05	-0.496528	-1.4425e-07	-0.447652	1.83322e-05		0.227431	-0.000464944		2.70541	0.159476	0.336429	0.0726967	0.338693		3.65845	0.460005	1.30123	2.56513	2.33853	2.40735		18.257	0.96343	1.76475	0.908086
-0.34336	-2.90743e-05	-0.38946	-2.46703e-05	-0.533329	2.36874e-06	-0.420107	-8.52536e-05	-0.326029	-2.93616e-06	-0.284501	3.04318e-06	-0.255411	3.00619e-05	-0.492524	1.03613e-06	-0.443648	1.81792e-05		0.243447	-0.000592783		2.82838	0.0641208	0.435466	0.277417	0.375		3.7804	0.532461	1.37536	2.69451	2.8343	2.83607		22.3142	0.927127	2.20944	0.792384
-0.339389	-1.77998e-05	-0.385489	-3.96843e-05	-0.529325	6.04733e-06	-0.416136	-7.48559e-05	-0.322058	-4.30877e-06	-0.28053	-1.27442e-06	-0.25144	3.86735e-05	-0.48852	2.21651e-06	-0.439644	1.80262e-05		0.259463	-0.000518869		2.95135	0.0916674	0.378866	0.482279	0.368416		3.90234	0.42027	1.00374	1.91127	2.48103	2.16494		26.3713	0.920428	3.03158	1.00087
-0.335419	-6.52531e-06	-0.381519	-5.46983e-05	-0.525321	9.72592e-06	-0.412165	-6.44582e-05	-0.318087	-5.68138e-06	-0.27656	-5.59202e-06	-0.24747	4.72851e-05	-0.484516	3.39689e-06	-0.43564	1.78732e-05		0.275479	-0.000391615		3.07432	0.185728	0.235979	0.529533	0.0996454		4.02429	0.19115	0.435986	0.670544	1.34762	0.728601
-0.331448	3.31232e-06	-0.377548	-5.4001e-05	-0.521317	1.00347e-05	-0.408195	-4.28622e-05	-0.314117	-5.37225e-06	-0.272589	-7.75342e-06	-0.243499	4.39188e-05	-0.480512	3.44253e-06	-0.431636	1.34106e-05		0.291495	-0.00028694		3.1973	0.211563	0.136883	0.439162	0.35725		4.14624	0.0383113	0.0726239	0.419922	0.108557	0.66798
-0.327478	1.2212e-05	-0.373577	-4.30477e-05	-0.517313	8.72091e-06	-0.404224	-1.39561e-05	-0.310146	-3.96531e-06	-0.268618	-8.50729e-06	-0.239529	3.27336e-05	-0.476508	2.94181e-06	-0.427632	6.87319e-06		0.307511	-0.000147924		3.32027	0.0893823	0.0846567	0.325105	0.477824		4.26819	0.0960254	0.0906616	0.62555	0.745508	1.0498
-0.323507	2.11116e-05	-0.369607	-3.20945e-05	-0.513309	7.40714e-06	-0.400253	1.495e-05	-0.306175	-2.55838e-06	-0.264648	-9.26117e-06	-0.235558	2.15485e-05	-0.472504	2.44109e-06	-0.423628	3.35728e-07		0.323527	-8.80125e-07		3.44324	0.506363	0.27711	0.414524	0.136938		4.39014	0.0680455	0.0693559	0.271977	0.634872	0.771118
-0.319536	3.00113e-05	-0.365636	-2.11412e-05	-0.509305	6.09338e-06	-0.396283	4.3856e-05	-0.302205	-1.15144e-06	-0.260677	-1.0015e-05	-0.231587	1.03633e-05	-0.4685	1.94037e-06	-0.419624	-6.20173e-06		0.339543	0.000168302		3.56622	1.27699	0.409985	0.956085	0.920242		4.51208	0.0660751	0.197141	0.15057	0.134121	0.530305
-0.315566	3.8911e-05	-0.361665	-1.01879e-05	-0.505301	4.77962e-06	-0.392312	7.27621e-05	-0.298234	2.55492e-07	-0.256706	-1.07689e-05	-0.227617	-8.21904e-07	-0.464496	1.43965e-06	-0.41562	-1.27392e-05		0.355559	0.000255677		3.68919	1.926	0.456838	1.41145	1.59206		4.63403	0.0951985	0.190597	0.19608	0.476993	0.273974
-0.311595	4.78106e-05	-0.357695	7.65355e-07	-0.501297	3.46585e-06	-0.388341	0.000101668	-0.294263	1.66243e-06	-0.252736	-1.15228e-05	-0.223646	-1.20071e-05	-0.460492	9.38936e-07	-0.411616	-1.92766e-05		0.371575	0.000335549		3.81216	1.98429	0.530954	1.34358	1.62422		4.75598	0.12007	0.0844035	0.245045	0.587234	0.50654
-0.307624	5.67103e-05	-0.353724	1.17186e-05	-0.497293	2.15209e-06	-0.384371	0.000130574	-0.290293	3.06936e-06	-0.248765	-1.22767e-05	-0.219675	-2.31923e-05	-0.456488	4.38217e-07	-0.407612	-2.58141e-05		0.387591	0.000274329		3.93514	1.37312	0.482679	0.777626	1.09373		4.87793	0.140595	0.018902	0.487601	0.576731	0.716076
-0.303654	6.561e-05	-0.349753	2.26719e-05	-0.493289	8.38329e-07	-0.3804	0.00015948	-0.286322	4.4763e-06	-0.244795	-1.30305e-05	-0.215705	-3.43775e-05	-0.452484	-6.25015e-08	-0.403608	-3.23516e-05		0.403607	0.000166025		4.05811	0.58627	0.230256	0.185299	0.526649		4.99988	0.147496	0.0377191	0.399105	0.280531	0.440666
-0.299683	7.09618e-05	-0.345783	3.03475e-05	-0.489285	1.09766e-07	-0.37643	0.000178901	-0.282351	4.92442e-06	-0.240824	-1.25318e-05	-0.211734	-4.46061e-05	-0.44848	-4.25521e-07	-0.399604	-3.49417e-05		0.419623	-7.90579e-05		4.18108	0.276888	0.134107	0.223676	0.643958		5.12183	0.138387	0.0174059	0.0588087	0.819714	0.889888
-0.295712	6.29737e-05	-0.341812	2.56991e-05	-0.485281	4.68005e-07	-0.372459	0.000162656	-0.278381	1.7674e-06	-0.236853	-7.32324e-06	-0.207763	-5.1238e-05	-0.444476	-5.32815e-07	-0.3956	-3.02011e-05		0.435639	-0.000397047		4.30405	0.07942	0.315784	0.156483	0.869011		5.24377	0.10458	0.0600443	0.383309	1.23617	1.07722
-0.291742	5.49855e-05	-0.337842	2.10507e-05	-0.481277	8.26243e-07	-0.368488	0.000146411	-0.27441	-1.38962e-06	-0.232883	-2.11468e-06	-0.203793	-5.787e-05	-0.440472	-6.40109e-07	-0.391596	-2.54605e-05		0.451655	-0.000561454		4.42703	0.202787	0.333064	0.0720607	0.76499		5.36572	0.039355	0.0612129	0.742813	1.20665	1.50785
-0.287771	4.69974e-05	-0.333871	1.64023e-05	-0.477273	1.18448e-06	-0.364518	0.000130166	-0.27044	-4.54663e-06	-0.228912	3.09387e-06	-0.199822	-6.4502e-05	-0.436468	-7.47402e-07	-0.387592	-2.07199e-05		0.467671	-0.000605966		4.55	0.238387	0.255244	0.0821463	0.415913		5.48767	0.092744	0.300104	1.50279	2.61922	3.714
-0.283801	3.90093e-05	-0.3299	1.17538e-05	-0.473269	1.54272e-06	-0.360547	0.000113921	-0.266469	-7.70365e-06	-0.224941	8.30243e-06	-0.195852	-7.11339e-05	-0.432464	-8.54696e-07	-0.383588	-1.59793e-05		0.483687	-0.000424019		4.67297	0.10324	0.242055	0.292892	0.446911		5.60962	0.204778	0.59361	2.33289	4.36241	5.74205
-0.27983	3.10212e-05	-0.32593	7.10542e-06	-0.469265	1.90096e-06	-0.356576	9.76764e-05	-0.262498	-1.08607e-05	-0.220971	1.3511e-05	-0.191881	-7.77659e-05	-0.42846	-9.6199e-07	-0.379584	-1.12387e-05		0.499703	9.05315e-07		4.79595	0.16648	0.179174	0.370856	0.490486		5.73157	0.257746	0.740396	2.62862	4.94579	6.20622
-0.275859	2.30331e-05	-0.321959	2.457e-06	-0.465261	2.2592e-06	-0.352606	8.14314e-05	-0.258528	-1.40177e-05	-0.217	1.87195e-05	-0.18791	-8.43979e-05	-0.424456	-1.06928e-06	-0.37558	-6.49805e-06		0.515719	0.000351688		4.91892	0.180083	0.0582655	0.167529	0.20994		5.85352	0.222003	0.6579	2.1779	4.10822	4.9442
-0.271889	1.5045e-05	-0.317988	-2.19142e-06	-0.461257	2.61743e-06	-0.348635	6.51865e-05	-0.254557	-1.71747e-05	-0.213029	2.39281e-05	-0.18394	-9.10298e-05	-0.420452	-1.17658e-06	-0.371576	-1.75745e-06		0.531735	0.000588974		5.04189	0.253695	0.157027	0.368748	0.284238		5.97546	0.133471	0.437189	1.27474	2.51104	2.83314
-0.267918	7.05685e-06	-0.314018	-6.83984e-06	-0.457253	2.9912e-06	-0.344664	4.89416e-05	-0.250586	-2.03317e-05	-0.209059	2.91367e-05	-0.179969	-9.76618e-05	-0.416448	-1.35898e-06	-0.367572	2.98794e-06		0.547751	0.00065898		5.16487	0.275654	0.158054	0.582972	0.248171		6.09741	0.0593337	0.238319	0.460122	1.00874	0.967626
-0.263947	2.41241e-06	-0.310047	-6.50154e-06	-0.453249	3.97066e-06	-0.340694	3.41573e-05	-0.246616	-1.77826e-05	-0.205088	2.49043e-05	-0.175998	-7.96849e-05	-0.412444	-4.47077e-06	-0.363568	7.91985e-06		0.563767	0.000368123		5.28784	0.464073	0.339905	0.359997	0.747652		6.21936	0.0434178	0.141346	0.261855	0.0793125	0.101488
-0.259977	-1.47366e-06	-0.306076	-5.03223e-06	-0.449245	4.95013e-06	-0.336723	1.97042e-05	-0.242645	-1.39393e-05	-0.201118	1.85306e-05	-0.172028	-5.61266e-05	-0.40844	-7.58256e-06	-0.359564	1.28518e-05		0.579783	7.9456e-05		5.41081	0.898062	0.876637	0.760092	1.41308		6.34131	0.0581449	0.107055	0.239933	0.268129	0.432944
-0.256006	-5.35973e-06	-0.302106	-3.56292e-06	-0.445241	5.92959e-06	-0.332753	5.25118e-06	-0.238674	-1.0096e-05	-0.197147	1.2157e-05	-0.168057	-3.25683e-05	-0.404436	-1.06943e-05	-0.35556	1.77837e-05		0.595799	-0.000206855		5.53378	1.94653	2.01923	2.03985	2.40924		6.46326	0.0646208	0.0846263	0.155249	0.155561	0.501996
-0.252035	-9.2458e-06	-0.298135	-2.0936e-06	-0.441237	6.90905e-06	-0.328782	-9.20187e-06	-0.234704	-6.25264e-06	-0.193176	5.7834e-06	-0.164086	-9.01003e-06	-0.400432	-1.38061e-05	-0.351556	2.27156e-05		0.611815	-0.000417539		5.65676	3.17317	3.36491	3.16665	3.67339		6.58521	0.0439575	0.0704929	0.231292	0.406385	0.510405
-0.248065	-1.31319e-05	-0.294164	-6.24292e-07	-0.437233	7.88851e-06	-0.324811	-2.36549e-05	-0.230733	-2.40933e-06	-0.189206	-5.90228e-07	-0.160116	1.45483e-05	-0.396428	-1.69179e-05	-0.347552	2.76475e-05		0.627831	-0.000226939		5.77973	3.65786	4.14167	3.53042	4.18644
-0.244094	-1.70179e-05	-0.290194	8.4502e-07	-0.433229	8.86797e-06	-0.320841	-3.8108e-05	-0.226763	1.43399e-06	-0.185235	-6.96385e-06	-0.156145	3.81065e-05	-0.392424	-2.00297e-05	-0.343548	3.25794e-05		0.643847	-3.23691e-05		5.9027	2.98854	3.88783	3.16231	3.65944
-0.240124	-2.0904e-05	-0.286223	2.31433e-06	-0.429225	9.84744e-06	-0.31687	-5.2561e-05	-0.222792	5.2773e-06	-0.181264	-1.33375e-05	-0.152174	6.16648e-05	-0.38842	-2.31415e-05	-0.339544	3.75113e-05		0.659863	0.000196515		6.02568	1.62861	2.79841	2.79264	3.02151
-0.236153	-2.47901e-05	-0.282253	3.78364e-06	-0.425221	1.08269e-05	-0.312899	-6.70141e-05	-0.218821	9.12062e-06	-0.177294	-1.97111e-05	-0.148204	8.52231e-05	-0.384416	-2.62533e-05	-0.33554	4.24432e-05		0.675879	0.000426475		6.14865	0.525953	1.50123	2.63517	2.5473
-0.232182	-3.3615e-05	-0.278282	7.39692e-06	-0.421217	9.78305e-06	-0.308929	-7.65733e-05	-0.214851	8.40778e-06	-0.173323	-2.21109e-05	-0.144233	9.20206e-05	-0.380412	-2.23546e-05	-0.331536	4.08986e-05		0.691895	0.00038027		6.27162	0.427183	0.548983	2.08319	1.65779
-0.228212	-4.92554e-05	-0.274311	1.39689e-05	-0.417213	7.87207e-06	-0.304958	-7.9379e-05	-0.21088	1.40746e-06	-0.169352	-1.90269e-05	-0.140263	7.56882e-05	-0.376408	-1.54515e-05	-0.327532	3.65785e-05		0.707911	0.000333254		6.3946	0.38283	0.127812	1.04267	1.11751
-0.224241	-6.48958e-05	-0.270341	2.05408e-05	-0.413209	5.96109e-06	-0.300987	-8.21847e-05	-0.206909	-5.59287e-06	-0.165382	-1.59429e-05	-0.136292	5.93558e-05	-0.372404	-8.5484e-06	-0.323528	3.22583e-05		0.723927	0.000179178		6.51757	0.263937	0.181233	0.0797831	1.197
-0.22027	-8.05362e-05	-0.26637	2.71127e-05	-0.409205	4.05011e-06	-0.297017	-8.49904e-05	-0.202939	-1.25932e-05	-0.161411	-1.28589e-05	-0.132321	4.30234e-05	-0.3684	-1.64529e-06	-0.319524	2.79381e-05		0.739943	1.55823e-05		6.64054	0.304419	0.281169	0.583645	0.741475
-0.2163	-9.61766e-05	-0.262399	3.36847e-05	-0.405201	2.13913e-06	-0.293046	-8.77961e-05	-0.198968	-1.95935e-05	-0.157441	-9.77489e-06	-0.128351	2.6691e-05	-0.364396	5.25783e-06	-0.31552	2.3618e-05		0.755959	-0.00012395		6.76351	0.302197	0.345977	0.628223	0.45604
-0.212329	-0.000111817	-0.258429	4.02566e-05	-0.401197	2.28145e-07	-0.289076	-9.06019e-05	-0.194997	-2.65938e-05	-0.15347	-6.69088e-06	-0.12438	1.03586e-05	-0.360392	1.21609e-05	-0.311516	1.92978e-05		0.771975	-0.000258001		6.88649	0.112478	0.338967	0.460533	0.869911
-0.208358	-0.000127457	-0.254458	4.68286e-05	-0.397193	-1.68284e-06	-0.285105	-9.34076e-05	-0.191027	-3.35942e-05	-0.149499	-3.60687e-06	-0.120409	-5.97378e-06	-0.356388	1.90641e-05	-0.307512	1.49776e-05		0.787991	-0.000157922		7.00946	0.413532	0.211138	0.34207	0.804844
-0.204388	-0.000143098	-0.250487	5.34005e-05	-0.393189	-3.59382e-06	-0.281134	-9.62133e-05	-0.187056	-4.05945e-05	-0.145529	-5.22855e-07	-0.116439	-2.23062e-05	-0.352384	2.59672e-05	-0.303508	1.06574e-05		0.804007	2.0659e-05		7.13243	0.683975	0.246886	0.263739	0.446632
-0.200417	-0.000158557	-0.246517	6.00526e-05	-0.389185	-6.82159e-06	-0.277164	-9.91177e-05	-0.183086	-4.74841e-05	-0.141558	2.45231e-06	-0.112468	-3.84539e-05	-0.34838	3.11266e-05	-0.299504	1.20003e-05		0.820023	0.000124394		7.25541	0.83134	0.688989	0.27314	0.556064
-0.196447	-0.000167025	-0.242546	6.98037e-05	-0.385181	-1.2244e-05	-0.273193	-0.000105837	-0.179115	-5.0092e-05	-0.137587	1.2187e-06	-0.108497	-4.74615e-05	-0.344376	3.338e-05	-0.2955	2.27814e-05		0.836039	0.000191379		7.37838	1.15789	1.16784	0.38822	0.749463
-0.192476	-0.000175493	-0.238576	7.95548e-05	-0.381177	-1.76664e-05	-0.269222	-0.000112557	-0.175144	-5.27e-05	-0.133617	-1.49118e-08	-0.104527	-5.64692e-05	-0.340372	3.56334e-05	-0.291496	3.35626e-05		0.852055	0.000194511		7.50135	1.43144	1.39102	0.457939	0.69917
-0.188505	-0.000183961	-0.234605	8.93059e-05	-0.377173	-2.30889e-05	-0.265252	-0.000119276	-0.171174	-5.53079e-05	-0.129646	-1.24852e-06	-0.100556	-6.54768e-05	-0.336368	3.78868e-05	-0.287492	4.43437e-05		0.868071	0.000152988		7.62433	1.31643	1.16163	0.328853	0.444584
-0.184535	-0.000192429	-0.230634	9.90569e-05	-0.373169	-2.85113e-05	-0.261281	-0.000125996	-0.167203	-5.79159e-05	-0.125675	-2.48213e-06	-0.0965856	-7.44844e-05	-0.332364	4.01401e-05	-0.283488	5.51249e-05		0.884087	0.000167271		7.7473	0.904827	0.627854	0.0636429	0.116712
-0.180564	-0.000200897	-0.226664	0.000108808	-0.369165	-3.39337e-05	-0.25731	-0.000132716	-0.163232	-6.05238e-05	-0.121705	-3.71574e-06	-0.0926149	-8.3492e-05	-0.32836	4.23935e-05	-0.279484	6.59061e-05		0.900103	0.000235985		7.87027	0.503614	0.267412	0.11931	0.539971
-0.176593	-0.000209365	-0.222693	0.000118559	-0.365161	-3.93561e-05	-0.25334	-0.000139435	-0.159262	-6.31318e-05	-0.117734	-4.94935e-06	-0.0886443	-9.24996e-05	-0.324356	4.46469e-05	-0.27548	7.66872e-05		0.916119	0.000239789		7.99324	0.229861	0.21172	0.102029	0.685979
-0.172623	-0.000217833	-0.218722	0.00012831	-0.361157	-4.47786e-05	-0.249369	-0.000146155	-0.155291	-6.57397e-05	-0.113764	-6.18296e-06	-0.0846737	-0.000101507	-0.320352	4.69003e-05	-0.271476	8.74684e-05		0.932135	0.000155557		8.11622	0.169851	0.193632	0.0562208	0.468188
-0.168652	-0.000226301	-0.214752	0.000138061	-0.357153	-5.0023e-05	-0.245399	-0.000152874	-0.15132	-6.83477e-05	-0.109793	-7.41657e-06	-0.080703	-0.000110515	-0.316348	4.88353e-05	-0.267472	9.82916e-05		0.948151	8.34032e-06		8.23919	0.215983	0.253389	0.173983	0.31951
-0.164681	-0.000285144	-0.210781	0.000133753	-0.353149	-5.18863e-05	-0.241428	-0.000156815	-0.14735	-7.7725e-05	-0.105822	-1.68137e-05	-0.0767324	-0.000134869	-0.312344	4.4722e-05	-0.263468	0.000109914		0.964167	-0.000259646		8.36216	0.17265	0.100589	0.285116	0.264917
-0.160711	-0.000373541	-0.20681	0.000121197	-0.349145	-5.37495e-05	-0.237457	-0.000159126	-0.143379	-9.10737e-05	-0.101852	-3.10002e-05	-0.0727618	-0.000168227	-0.30834	4.06087e-05	-0.259464	0.000121536		0.980183	-0.000448072		8.48514	0.179896	0.159096	0.3563	0.299607
-0.15674	-0.000461938	-0.20284	0.000108641	-0.345141	-5.56127e-05	-0.233487	-0.000161436	-0.139409	-0.000104422	-0.097881	-4.51867e-05	-0.0687911	-0.000201584	-0.304336	3.64954e-05	-0.25546	0.000133158		0.996199	-0.00041398		8.60811	0.118724	0.234508	0.24774	0.523197
-0.15277	-0.000550334	-0.198869	9.60846e-05	-0.341137	-5.74759e-05	-0.229516	-0.000163747	-0.135438	-0.000117771	-0.0939104	-5.93731e-05	-0.0648205	-0.000234942	-0.300332	3.23821e-05	-0.251456	0.00014478		1.01222	-0.000342705		8.73108	0.0723561	0.218185	0.23843	0.556882
-0.148799	-0.000638731	-0.194899	8.35284e-05	-0.337133	-5.93391e-05	-0.225545	-0.000166058	-0.131467	-0.00013112	-0.0899397	-7.35596e-05	-0.0608498	-0.0002683	-0.296328	2.82688e-05	-0.247452	0.000156403		1.02823	-0.000105365		8.85406	0.226437	0.423329	0.685332	0.501311
-0.144828	-0.000727128	-0.190928	7.09723e-05	-0.333129	-6.12024e-05	-0.221575	-0.000168368	-0.127497	-0.000144468	-0.0859691	-8.7746e-05	-0.0568792	-0.000301657	-0.292323	2.41555e-05	-0.243448	0.000168025		1.04425	0.000123364		8.97703	0.247999	0.494147	0.89319	0.50182
-0.140858	-0.000815525	-0.186957	5.84161e-05	-0.329125	-6.30656e-05	-0.217604	-0.000170679	-0.123526	-0.000157817	-0.0819984	-0.000101932	-0.0529086	-0.000335015	-0.288319	2.00422e-05	-0.239444	0.000179647		1.06026	0.0002704		9.1	0.169252	0.405592	0.70402	0.574645
-0.136887	-0.000903922	-0.182987	4.58599e-05	-0.325121	-6.49288e-05	-0.213633	-0.00017299	-0.119555	-0.000171166	-0.0780278	-0.000116119	-0.0489379	-0.000368373	-0.284315	1.59289e-05	-0.23544	0.000191269		1.07628	0.000412708		9.22297	0.103904	0.415855	0.447781	0.65583
-0.132916	-0.00100329	-0.179016	3.54724e-05	-0.321117	-6.79697e-05	-0.209663	-0.000174551	-0.115585	-0.00019061	-0.0740572	-0.00014606	-0.0449673	-0.000439042	-0.280311	1.06747e-05	-0.231436	0.000212953		1.0923	0.000281464		9.34595	0.106403	0.43815	0.463189	0.541084
-0.128946	-0.00113832	-0.175045	3.2133e-05	-0.317113	-7.14573e-05	-0.205692	-0.000173679	-0.111614	-0.000229867	-0.0700865	-0.000227204	-0.0409967	-0.000630972	-0.276307	4.98774e-06	-0.227432	0.000238453		1.10831	0.000150716		9.46892	0.12855	0.333818	0.635248	0.24464
-0.124975	-0.00127335	-0.171075	2.87935e-05	-0.313109	-7.49449e-05	-0.201722	-0.000172807	-0.107643	-0.000269124	-0.0661159	-0.000308348	-0.037026	-0.000822903	-0.272303	-6.99225e-07	-0.223428	0.000263954		1.12433	-1.08062e-05		9.59189	0.136555	0.246943	0.901373	0.467362
-0.121004	-0.00140838	-0.167104	2.54541e-05	-0.309105	-7.84324e-05	-0.197751	-0.000171934	-0.103673	-0.000308381	-0.0621453	-0.000389492	-0.0330554	-0.00101483	-0.268299	-6.38619e-06	-0.219424	0.000289454		1.14034	-0.000173929		9.71487	0.128061	0.305254	0.916239	0.806704
-0.117034	-0.00154341	-0.163133	2.21147e-05	-0.305101	-8.192e-05	-0.19378	-0.000171062	-0.0997022	-0.000347637	-0.0581746	-0.000470635	-0.0290847	-0.00120676	-0.264295	-1.20732e-05	-0.21542	0.000314954		1.15636	-0.000222113		9.83784	0.0882744	0.305603	0.593095	0.768868
-0.113063	-0.00167844	-0.159163	1.87753e-05	-0.301097	-8.54076e-05	-0.18981	-0.000170189	-0.0957315	-0.000386894	-0.054204	-0.000551779	-0.0251141	-0.00139869	-0.260291	-1.77601e-05	-0.211416	0.000340454		1.17237	-0.000250609		9.96081	0.0358552	0.193555	0.175878	0.338201
-0.109093	-0.00181347	-0.155192	1.54359e-05	-0.297093	-8.88952e-05	-0.185839	-0.000169317	-0.0917609	-0.000426151	-0.0502333	-0.000632923	-0.0211435	-0.00159062	-0.256287	-2.34471e-05	-0.207412	0.000365955		1.18839	-9.72182e-05		10.0838	0.0768948	0.121534	0.164323	0.242233
-0.105122	-0.0019485	-0.151222	1.20964e-05	-0.293089	-9.23828e-05	-0.181868	-0.000168445	-0.0877903	-0.000465407	-0.0462627	-0.000714067	-0.0171728	-0.00178256	-0.252283	-2.91341e-05	-0.203408	0.000391455		1.20441	0.000109303		10.2068	0.0927244	0.0841761	0.296861	0.507816
-0.101151	-0.00208353	-0.147251	8.75703e-06	-0.289085	-0.000101938	-0.177898	-0.000167572	-0.0838196	-0.000504664	-0.0422921	-0.000795211	-0.0132022	-0.00197449	-0.248279	-2.98852e-05	-0.199404	0.000419815		1.22042	0.000204386		10.3297	0.0751344	0.0894226	0.224814	0.462997
-0.0971806	-0.00232508	-0.14328	-8.92779e-06	-0.285081	-0.000120594	-0.173927	-0.000171514	-0.079849	-0.000610129	-0.0383214	-0.00110154	-0.00923155	-0.00224502	-0.244275	-2.32325e-05	-0.1954	0.000452464		1.23644	0.000250524		10.4527	0.0902879	0.21311	0.140056	0.33997
-0.09321	-0.00258686	-0.13931	-2.93382e-05	-0.281077	-0.000139249	-0.169956	-0.000176371	-0.0758784	-0.000728174	-0.0343508	-0.00145065	-0.00526092	-0.00253049	-0.240271	-1.65798e-05	-0.191396	0.000485113		1.25246	0.000124228		10.5757	0.120766	0.199291	0.309896	0.348559
-0.0892393	-0.00284865	-0.135339	-4.97487e-05	-0.277073	-0.000157905	-0.165986	-0.000181228	-0.0719077	-0.000846219	-0.0303802	-0.00179976	-0.00129028	-0.00281596	-0.236267	-9.92717e-06	-0.187392	0.000517763		1.26847	-0.000111002		10.6987	0.138925	0.0662702	0.342251	0.452587
-0.0852687	-0.00311043	-0.131368	-7.01591e-05	-0.273069	-0.000176561	-0.162015	-0.000186085	-0.0679371	-0.000964263	-0.0264095	-0.00214887	0.00268036	-0.00310143	-0.232263	-3.27449e-06	-0.183388	0.000550412		1.28449	-0.000241079		10.8216	0.135026	0.0625908	0.260518	0.490802
-0.0812981	-0.00337222	-0.127398	-9.05696e-05	-0.269065	-0.000195217	-0.158045	-0.000190942	-0.0639664	-0.00108231	-0.0224389	-0.00249798	0.006651	-0.0033869	-0.228259	3.37818e-06	-0.179384	0.000583061		1.3005	-0.00027833		10.9446	0.102254	0.0581272	0.219602	0.377894
-0.0773274	-0.003634	-0.123427	-0.00011098	-0.265061	-0.000213873	-0.154074	-0.000195799	-0.0599958	-0.00120035	-0.0184682	-0.00284709	0.0106216	-0.00367237	-0.224255	1.00308e-05	-0.17538	0.000615711		1.31652	-0.000225381		11.0676	0.0646681	0.121813	0.261232	0.261562
-0.0733568	-0.00389578	-0.119456	-0.00013139	-0.261057	-0.000232529	-0.150103	-0.000200656	-0.0560252	-0.0013184	-0.0144976	-0.0031962	0.0145923	-0.00395785	-0.220251	1.66835e-05	-0.171376	0.00064836		1.33254	-6.2288e-05
-0.0693862	-0.00415757	-0.115486	-0.000151801	-0.257053	-0.000251961	-0.146133	-0.000205513	-0.0520545	-0.00143644	-0.010527	-0.00354531	0.0185629	-0.00424332	-0.216247	2.2451e-05	-0.167372	0.000684052		1.34855	5.90431e-05
-0.0654155	-0.00448346	-0.111515	-0.000235844	-0.253049	-0.00028096	-0.142162	-0.000222835	-0.0480839	-0.00161004	-0.00655634	-0.00390885	0.0225335	-0.00432942	-0.212243	1.73006e-05	-0.163368	0.000757264		1.36457	0.000108585
-0.0614449	-0.00488917	-0.107545	-0.000399128	-0.249045	-0.000309959	-0.138191	-0.000255678	-0.0441133	-0.00185282	-0.0025857	-0.00429038	0.0265042	-0.00416725	-0.208239	1.21501e-05	-0.159364	0.000830476		1.38058	0.00016427
-0.0574742	-0.00529489	-0.103574	-0.000562412	-0.245041	-0.000338958	-0.134221	-0.000288522	-0.0401426	-0.0020956	0.00138494	-0.00467191	0.0304748	-0.00400508	-0.204235	6.99973e-06	-0.15536	0.000903688		1.3966	0.00023458
-0.0535036	-0.0057006	-0.0996033	-0.000725696	-0.241037	-0.000367957	-0.13025	-0.000321366	-0.036172	-0.00233838	0.00535558	-0.00505343	0.0344455	-0.00384291	-0.200231	1.84932e-06	-0.151356	0.0009769		1.41261	0.000280906
-0.049533	-0.00610632	-0.0956326	-0.00088898	-0.237033	-0.000396956	-0.126279	-0.000354209	-0.0322013	-0.00258116	0.00932621	-0.00543496	0.0384161	-0.00368074	-0.196227	-3.30109e-06	-0.147352	0.00105011		1.42863	0.000233807
-0.0455623	-0.00651203	-0.091662	-0.00105226	-0.233029	-0.000425955	-0.122309	-0.000387053	-0.0282307	-0.00282394	0.0132969	-0.00581649	0.0423867	-0.00351857	-0.192223	-8.4515e-06	-0.143348	0.00112332		1.44465	0.00017461
-0.0415917	-0.00691774	-0.0876914	-0.00121555	-0.229025	-0.000454954	-0.118338	-0.000419896	-0.0242601	-0.00306673	0.0172675	-0.00619801	0.0463574	-0.0033564	-0.188219	-1.36019e-05	-0.139344	0.00119654		1.46066	2.84242e-05
-0.0376211	-0.00732346	-0.0837207	-0.00137883	-0.225021	-0.000483953	-0.114367	-0.00045274	-0.0202894	-0.00330951	0.0212381	-0.00657954	0.050328	-0.00319423	-0.184215	-1.87523e-05	-0.13534	0.00126975		1.47668	-0.000114068
-0.0336504	-0.00773232	-0.0797501	-0.00157084	-0.221017	-0.000536063	-0.110397	-0.000485147	-0.0163188	-0.00355693	0.0252088	-0.00692871	0.0542986	-0.00302334	-0.180211	-1.79207e-05	-0.131336	0.00136209		1.4927	-0.000183645
-0.0296798	-0.00820035	-0.0757794	-0.00230388	-0.217013	-0.000595877	-0.106426	-0.000509338	-0.0123482	-0.00389189	0.0291794	-0.00666842	0.0582693	-0.00268825	-0.176207	-1.50951e-05	-0.127332	0.0014608		1.50871	-0.000252856
-0.0257091	-0.00866839	-0.0718088	-0.00303692	-0.213009	-0.000655691	-0.102456	-0.000533528	-0.00837752	-0.00422684	0.03315	-0.00640813	0.0622399	-0.00235315	-0.172203	-1.22695e-05	-0.123328	0.00155951		1.52473	-0.000243722
-0.0217385	-0.00913642	-0.0678382	-0.00376997	-0.209005	-0.000715505	-0.0984849	-0.000557719	-0.00440688	-0.00456179	0.0371207	-0.00614784	0.0662106	-0.00201806	-0.168199	-9.44383e-06	-0.119324	0.00165823		1.54074	-0.000231192
-0.0177679	-0.00960446	-0.0638675	-0.00450301	-0.205001	-0.000775319	-0.0945143	-0.000581909	-0.000436244	-0.00489674	0.0410913	-0.00588755	0.0701812	-0.00168297	-0.164195	-6.61821e-06	-0.11532	0.00175694		1.55676	-5.52083e-05
-0.0137972	-0.0100725	-0.0598969	-0.00523605	-0.200997	-0.000835133	-0.0905437	-0.0006061	0.00353439	-0.00523169	0.0450619	-0.00562726	0.0741518	-0.00134787	-0.160191	-3.79258e-06	-0.111316	0.00185565		1.57278	0.000143102
-0.0098266	-0.0105405	-0.0559263	-0.00596909	-0.196993	-0.000894947	-0.086573	-0.00063029	0.00750503	-0.00556664	0.0490326	-0.00536697	0.0781225	-0.00101278	-0.156187	-9.6696e-07	-0.107312	0.00195437		1.58879	0.000210742
-0.00585596	-0.0110086	-0.0519556	-0.00670213	-0.192989	-0.000954761	-0.0826024	-0.000654481	0.0114757	-0.0059016	0.0530032	-0.00510668	0.0820931	-0.000677681	-0.152183	1.85867e-06	-0.103308	0.00205308		1.60481	0.000245968
-0.00188532	-0.0114766	-0.047985	-0.00743517	-0.188985	-0.00105014	-0.0786318	-0.000678672	0.0154463	-0.00623655	0.0569739	-0.00484639	0.0860637	-0.000342587	-0.148179	4.34985e-06	-0.0993039	0.0021773		1.62082	0.000146992
0.00208532	-0.0119193	-0.0440143	-0.00901083	-0.184981	-0.00119363	-0.0746611	-0.000953127	0.0194169	-0.00646205	0.0609445	-0.00461327	0.0900344	-0.000169866	-0.144175	6.38855e-06	-0.0952999	0.00233604		1.63684	-4.29713e-06
0.00605595	-0.0123487	-0.0400437	-0.0110294	-0.180977	-0.00133712	-0.0706905	-0.00135913	0.0233876	-0.00663002	0.0649151	-0.00439445	0.094005	-8.24959e-05	-0.140171	8.42725e-06	-0.0912959	0.00249477		1.65285	-0.000113289
0.0100266	-0.0127781	-0.0360731	-0.013048	-0.176973	-0.00148061	-0.0667199	-0.00176514	0.0273582	-0.006798	0.0688858	-0.00417562	0.0979757	4.87413e-06	-0.136167	1.04659e-05	-0.0872918	0.00265351		1.66887	-0.000198092
0.0139972	-0.0132075	-0.0321024	-0.0150666	-0.172969	-0.0016241	-0.0627492	-0.00217114	0.0313289	-0.00696597	0.0728564	-0.00395679	0.101946	9.22442e-05	-0.132163	1.25046e-05	-0.0832878	0.00281224		1.68489	-0.000200991
0.0179679	-0.0136369	-0.0281318	-0.0170851	-0.168965	-0.00176759	-0.0587786	-0.00257715	0.0352995	-0.00713394	0.076827	-0.00373796	0.105917	0.000179614	-0.128159	1.45433e-05	-0.0792838	0.00297097		1.7009	-0.00013849
0.0219385	-0.0140663	-0.0241612	-0.0191037	-0.164961	-0.00191108	-0.0548079	-0.00298315	0.0392701	-0.00730191	0.0807977	-0.00351913	0.109888	0.000266984	-0.124155	1.6582e-05	-0.0752798	0.00312971		1.71692	-4.96252e-05
0.0259091	-0.0144957	-0.0201905	-0.0211223	-0.160957	-0.00205457	-0.0508373	-0.00338916	0.0432408	-0.00746988	0.0847683	-0.00330031	0.113858	0.000354354	-0.120151	1.86207e-05	-0.0712758	0.00328844		1.73293	6.83425e-05
0.0298798	-0.014925	-0.0162199	-0.0231409	-0.156952	-0.00219537	-0.0468667	-0.00379517	0.0472114	-0.00763786	0.088739	-0.00308148	0.117829	0.000441724	-0.116147	2.11638e-05	-0.0672718	0.00345276		1.74895	0.000121265
0.0338504	-0.0153021	-0.0122492	-0.0252801	-0.152948	-0.00231194	-0.042896	-0.00465736	0.051182	-0.00774751	0.0927096	-0.00290114	0.121799	0.000523516	-0.112143	2.82457e-05	-0.0632678	0.00366727		1.76497	7.38712e-05
0.0378211	-0.0155306	-0.00827861	-0.0277617	-0.148944	-0.00242851	-0.0389254	-0.00681454	0.0551527	-0.00769161	0.0966802	-0.00283007	0.12577	0.000589473	-0.108139	3.53275e-05	-0.0592638	0.00388179		1.78098	-1.56169e-06
0.0417917	-0.0157592	-0.00430797	-0.0302433	-0.14494	-0.00254508	-0.0349548	-0.00897171	0.0591233	-0.00763571	0.100651	-0.002759	0.129741	0.000655429	-0.104135	4.24094e-05	-0.0552598	0.0040963		1.797	-0.000139041
0.0457623	-0.0159877	-0.000337335	-0.032725	-0.140936	-0.00266165	-0.0309841	-0.0111289	0.063094	-0.00757981	0.104622	-0.00268793	0.133711	0.000721386	-0.100131	4.94913e-05	-0.0512558	0.00431082		1.81302	-0.000242423
0.049733	-0.0162163	0.0036333	-0.0352066	-0.136932	-0.00277822	-0.0270135	-0.0132861	0.0670646	-0.00752391	0.108592	-0.00261686	0.137682	0.000787342	-0.0961273	5.65732e-05	-0.0472518	0.00452534		1.82903	-0.000233136
0.0537036	-0.0164448	0.00760394	-0.0376882	-0.132928	-0.00289479	-0.0230428	-0.0154432	0.0710352	-0.00746801	0.112563	-0.00254579	0.141653	0.000853298	-0.0921233	6.36551e-05	-0.0432478	0.00473985		1.84505	-0.000211096
0.0576742	-0.0166733	0.0115746	-0.0401699	-0.128924	-0.00301136	-0.0190722	-0.0176004	0.0750059	-0.00741212	0.116533	-0.00247472	0.145623	0.000919255	-0.0881193	7.0737e-05	-0.0392438	0.00495437		1.86106	-0.000118113
0.0616449	-0.0169019	0.0155452	-0.0426515	-0.12492	-0.00312793	-0.0151016	-0.0197576	0.0789765	-0.00735622	0.120504	-0.00240365	0.149594	0.000985211	-0.0841153	7.78189e-05	-0.0352398	0.00516888		1.87708	-2.24166e-05
0.0656155	-0.0171304	0.0195159	-0.0451331	-0.120916	-0.00320679	-0.0111309	-0.0219148	0.0829471	-0.00730032	0.124475	-0.00233258	0.153565	0.00105117	-0.0801113	8.8837e-05	-0.0312358	0.00543231		1.89309	0.000106562
0.0695862	-0.0171902	0.0234865	-0.0458583	-0.116912	-0.0032747	-0.00716029	-0.0244615	0.0869178	-0.007165	0.128445	-0.00227878	0.157535	0.00102842	-0.0761073	0.000100998	-0.0272318	0.00570995		1.90911	0.000235811
0.0735568	-0.0172238	0.0274571	-0.0463106	-0.112908	-0.00334261	-0.00318965	-0.0270688	0.0908884	-0.00701734	0.132416	-0.00222765	0.161506	0.000991897	-0.0721033	0.000113159	-0.0232278	0.00598758		1.92513	0.000170958
0.0775274	-0.0172574	0.0314278	-0.0467629	-0.108904	-0.00341053	0.000780984	-0.029676	0.0948591	-0.00686968	0.136387	-0.00217652	0.165476	0.000955371	-0.0680993	0.00012532	-0.0192238	0.00626521		1.94114	0.00010391
0.0814981	-0.017291	0.0353984	-0.0472152	-0.1049	-0.00347844	0.00475162	-0.0322833	0.0988297	-0.00672202	0.140357	-0.0021254	0.169447	0.000918846	-0.0640953	0.000137481	-0.0152198	0.00654284		1.95716	7.82522e-05
0.0854687	-0.0173246	0.039369	-0.0476676	-0.100896	-0.00354635	0.00872226	-0.0348905	0.1028	-0.00657437	0.144328	-0.00207427	0.173418	0.000882321	-0.0600913	0.000149642	-0.0112158	0.00682048		1.97317	5.7107e-05
0.0894393	-0.0173583	0.0433397	-0.0481199	-0.0968924	-0.00361426	0.0126929	-0.0374978	0.106771	-0.00642671	0.148299	-0.00202315	0.177388	0.000845796	-0.0560873	0.000161803	-0.00721177	0.00709811		1.98919	5.86638e-06
0.09341	-0.0173919	0.0473103	-0.0485722	-0.0928884	-0.00368217	0.0166635	-0.040105	0.110742	-0.00627905	0.152269	-0.00197202	0.181359	0.000809271	-0.0520833	0.000173964	-0.00320777	0.00737574		2.00521	-5.15606e-05
0.0973806	-0.0174255	0.051281	-0.0490245	-0.0888844	-0.00380547	0.0206342	-0.0427123	0.114712	-0.00613139	0.15624	-0.00192089	0.18533	0.000772746	-0.0480793	0.00021199	0.000796239	0.00768534		2.02122	-0.000140717
0.101351	-0.0174064	0.0552516	-0.0488787	-0.0848804	-0.00399648	0.0246048	-0.044059	0.118683	-0.00600134	0.16021	-0.0018975	0.1893	0.000758378	-0.0440752	0.00028163	0.00480024	0.00803401		2.03724	-0.000240646
0.105322	-0.017328	0.0592222	-0.04806	-0.0808764	-0.00418748	0.0285754	-0.0439878	0.122654	-0.00589108	0.164181	-0.00190532	0.193271	0.000768936	-0.0400712	0.00035127	0.00880425	0.00838268		2.05326	-0.000194042
0.109293	-0.0172497	0.0631929	-0.0472413	-0.0768724	-0.00437848	0.0325461	-0.0439165	0.126624	-0.00578083	0.168152	-0.00191313	0.197242	0.000779494	-0.0360672	0.00042091	0.0128083	0.00873135		2.06927	-7.26726e-05
0.113263	-0.0171714	0.0671635	-0.0464226	-0.0728684	-0.00456948	0.0365167	-0.0438453	0.130595	-0.00567057	0.172122	-0.00192094	0.201212	0.000790052	-0.0320632	0.000490549	0.0168123	0.00908002		2.08529	-5.71554e-06
0.117234	-0.017093	0.0711341	-0.045604	-0.0688644	-0.00476049	0.0404874	-0.043774	0.134565	-0.00556032	0.176093	-0.00192875	0.205183	0.000800611	-0.0280592	0.000560189	0.0208163	0.00942869		2.1013	2.21046e-05
0.121204	-0.0170147	0.0751048	-0.0447853	-0.0648604	-0.00495149	0.044458	-0.0437028	0.138536	-0.00545006	0.180064	-0.00193657	0.209153	0.000811169	-0.0240552	0.000629829	0.0248203	0.00977736		2.11732	5.38323e-05
0.125175	-0.0169363	0.0790754	-0.0439666	-0.0608564	-0.00514249	0.0484286	-0.0436315	0.142507	-0.00533981	0.184034	-0.00194438	0.213124	0.000821727	-0.0200512	0.000699469	0.0288243	0.010126		2.13334	8.94647e-05
0.129146	-0.016858	0.083046	-0.0431479	-0.0568524	-0.00538393	0.0523993	-0.0435603	0.146477	-0.00522955	0.188005	-0.00195219	0.217095	0.000832285	-0.0160472	0.000794428	0.0328283	0.0104804		2.14935	9.41158e-05
0.133116	-0.0167738	0.0870167	-0.0423217	-0.0528484	-0.00597844	0.0563699	-0.0434172	0.150448	-0.00512247	0.191976	-0.00195827	0.221065	0.00085029	-0.0120432	0.00106662	0.0368323	0.0108751		2.16537	5.56727e-05
0.137087	-0.0166178	0.0909873	-0.041403	-0.0488444	-0.00657295	0.0603405	-0.042396	0.154419	-0.00505411	0.195946	-0.00194309	0.225036	0.000959305	-0.00803921	0.00133881	0.0408363	0.0112697		2.18138	1.23852e-05
0.141058	-0.0164619	0.094958	-0.0404844	-0.0448404	-0.00716745	0.0643112	-0.0413748	0.158389	-0.00498575	0.199917	-0.00192791	0.229007	0.00106832	-0.00403521	0.001611	0.0448403	0.0116643		2.1974	-4.06264e-05
0.145028	-0.016306	0.0989286	-0.0395658	-0.0408364	-0.00776196	0.0682818	-0.0403536	0.16236	-0.0049174	0.203887	-0.00191273	0.232977	0.00117733	-3.12058e-05	0.00188319	0.0488443	0.0120589		2.21342	-6.07339e-05
0.148999	-0.0161501	0.102899	-0.0386471	-0.0368324	-0.00835646	0.0722525	-0.0393324	0.166331	-0.00484904	0.207858	-0.00189755	0.236948	0.00128635	0.0039728	0.00215539	0.0528483	0.0124535		2.22943	1.42489e-05
0.15297	-0.0159941	0.10687	-0.0377285	-0.0328284	-0.00895097	0.0762231	-0.0383113	0.170301	-0.00478068	0.211829	-0.00188237	0.240919	0.00139536	0.0079768	0.00242758	0.0568523	0.0128482		2.24545	7.68665e-05
0.15694	-0.0158382	0.110841	-0.0368099	-0.0288244	-0.00954547	0.0801937	-0.0372901	0.174272	-0.00471233	0.215799	-0.00186719	0.244889	0.00150438	0.0119808	0.00269977	0.0608563	0.0132428		2.26146	8.0408e-05
0.160911	-0.0156823	0.114811	-0.0358913	-0.0248204	-0.01014	0.0841644	-0.0362689	0.178242	-0.00464397	0.21977	-0.00185201	0.24886	0.00161339	0.0159848	0.00297196	0.0648603	0.0136374		2.27748	7.98725e-05
0.164881	-0.0155264	0.118782	-0.0349726	-0.0208164	-0.0111837	0.088135	-0.0352477	0.182213	-0.00457561	0.223741	-0.00183682	0.252831	0.00172241	0.0199888	0.00334461	0.0688643	0.0140638		2.2935	3.81476e-05
0.168852	-0.0153735	0.122752	-0.0343086	-0.0168124	-0.0123398	0.0921056	-0.0344958	0.186184	-0.00451879	0.227711	-0.00178577	0.256801	0.00181563	0.0239928	0.00374238	0.0728683	0.0144981		2.30951	-4.49883e-06
0.172823	-0.0152221	0.126723	-0.033764	-0.0128084	-0.0134959	0.0960763	-0.0338703	0.190154	-0.00446739	0.231682	-0.00171789	0.260772	0.00190145	0.0279968	0.00414015	0.0768723	0.0149325		2.32553	-0.000135548
0.176793	-0.0150707	0.130694	-0.0332194	-0.00880435	-0.0146519	0.100047	-0.0332448	0.194125	-0.00441598	0.235653	-0.00165001	0.264742	0.00198727	0.0320008	0.00453792	0.0808763	0.0153668		2.34154	-0.000266402
0.180764	-0.0149193	0.134664	-0.0326748	-0.00480035	-0.015808	0.104018	-0.0326193	0.198096	-0.00436458	0.239623	-0.00158212	0.268713	0.00207309	0.0360048	0.00493569	0.0848803	0.0158012		2.35756	-0.000292598
0.184735	-0.0147679	0.138635	-0.0321303	-0.000796341	-0.0169641	0.107988	-0.0319938	0.202066	-0.00431318	0.243594	-0.00151424	0.272684	0.00215891	0.0400088	0.00533346	0.0888843	0.0162355		2.37358	-0.000310891
0.188705	-0.0146165	0.142606	-0.0315857	0.00320766	-0.0181202	0.111959	-0.0313683	0.206037	-0.00426177	0.247564	-0.00144636	0.276654	0.00224473	0.0440128	0.00573123	0.0928883	0.0166698		2.38959	-0.000138373
0.192676	-0.014465	0.146576	-0.0310411	0.00721167	-0.0192762	0.115929	-0.0307428	0.210008	-0.00421037	0.251535	-0.00137848	0.280625	0.00233055	0.0480168	0.006129	0.0968923	0.0171042		2.40561	6.79703e-05
0.196647	-0.0143136	0.150547	-0.0304965	0.0112157	-0.0201973	0.1199	-0.0301173	0.213978	-0.00415896	0.255506	-0.00131059	0.284596	0.00241637	0.0520208	0.00648044	0.100896	0.0175347		2.42162	0.000145654
0.200617	-0.0141741	0.154518	-0.0300465	0.0152197	-0.0208588	0.123871	-0.0295747	0.217949	-0.00410576	0.259476	-0.00125347	0.288566	0.00246629	0.0560249	0.00678068	0.1049	0.0179609		2.43764	0.000184761
0.204588	-0.0140645	0.158488	-0.0298332	0.0192237	-0.0215202	0.127841	-0.0292396	0.221919	-0.00404808	0.263447	-0.00122325	0.292537	0.00242647	0.0600289	0.00708091	0.108904	0.0183872		2.45366	0.000169458
0.208558	-0.0139548	0.162459	-0.0296198	0.0232277	-0.0221816	0.131812	-0.0289045	0.22589	-0.00399039	0.267418	-0.00119303	0.296508	0.00238664	0.0640329	0.00738115	0.112908	0.0188134		2.46967	0.000129518
0.212529	-0.0138452	0.166429	-0.0294064	0.0272317	-0.022843	0.135783	-0.0285693	0.229861	-0.00393271	0.271388	-0.0011628	0.300478	0.00234682	0.0680369	0.00768138	0.116912	0.0192397		2.48569	5.67943e-05
0.2165	-0.0137355	0.1704	-0.029193	0.0312357	-0.0235045	0.139753	-0.0282342	0.233831	-0.00387503	0.275359	-0.00113258	0.304449	0.00230699	0.0720409	0.00798161	0.120916	0.0196659		2.5017	-3.71619e-05
0.22047	-0.0136259	0.174371	-0.0289797	0.0352397	-0.0241659	0.143724	-0.0278991	0.237802	-0.00381734	0.27933	-0.00110236	0.308419	0.00226717	0.0760449	0.00828185	0.12492	0.0200921		2.51772	-0.000112791
0.224441	-0.0135162	0.178341	-0.0287663	0.0392437	-0.0248273	0.147695	-0.027564	0.241773	-0.00375966	0.2833	-0.00107213	0.31239	0.00222734	0.0800489	0.00858208	0.128924	0.0205184		2.53374	-0.000171823
0.228412	-0.0134066	0.182312	-0.0285529	0.0432477	-0.0253948	0.151665	-0.0272288	0.245743	-0.00370198	0.287271	-0.00104191	0.316361	0.00218752	0.0840529	0.00884792	0.132928	0.0209282		2.54975	-0.000178236
0.232382	-0.0132969	0.186283	-0.0283395	0.0472517	-0.0254298	0.155636	-0.0268937	0.249714	-0.00364429	0.291241	-0.00101169	0.320331	0.00214769	0.0880569	0.00891885	0.136932	0.0212448		2.56577	-0.000118733
0.236353	-0.013207	0.190253	-0.0282627	0.0512557	-0.0254649	0.159606	-0.0266996	0.253685	-0.00359709	0.295212	-0.00103973	0.324302	0.00206058	0.0920609	0.00898977	0.140936	0.0215615		2.58178	-7.46558e-05
0.240324	-0.0131196	0.194224	-0.0282026	0.0552597	-0.0255	0.163577	-0.0265227	0.257655	-0.00355118	0.299183	-0.00107492	0.328273	0.00196767	0.0960649	0.0090607	0.14494	0.0218781		2.5978	-5.7832e-05
0.244294	-0.0130321	0.198195	-0.0281425	0.0592637	-0.025535	0.167548	-0.0263458	0.261626	-0.00350527	0.303153	-0.00111012	0.332243	0.00187475	0.100069	0.00913163	0.148944	0.0221947		2.61382	-3.64408e-05
0.248265	-0.0129446	0.202165	-0.0280823	0.0632677	-0.0255701	0.171518	-0.026169	0.265596	-0.00345935	0.307124	-0.00114531	0.336214	0.00178184	0.104073	0.00920255	0.152948	0.0225113		2.62983	-3.62671e-06
0.252235	-0.0128571	0.206136	-0.0280222	0.0672717	-0.0256052	0.175489	-0.0259921	0.269567	-0.00341344	0.311095	-0.0011805	0.340185	0.00168893	0.108077	0.00927348	0.156952	0.022828		2.64585	2.64376e-05
0.256206	-0.0127696	0.210106	-0.0279621	0.0712757	-0.0256402	0.17946	-0.0258153	0.273538	-0.00336752	0.315065	-0.00121569	0.344155	0.00159601	0.112081	0.00934441	0.160956	0.0231446		2.66186	4.50353e-05
0.260177	-0.0126821	0.214077	-0.027902	0.0752797	-0.0256753	0.18343	-0.0256384	0.277508	-0.00332161	0.319036	-0.00125088	0.348126	0.0015031	0.116085	0.00941533	0.16496	0.0234612		2.67788	5.68177e-05
0.264147	-0.0125946	0.218048	-0.0278419	0.0792837	-0.0255	0.187401	-0.0254616	0.281479	-0.0032757	0.323007	-0.00128608	0.352096	0.00141019	0.120089	0.00941344	0.168964	0.0236542		2.6939	1.70487e-05
0.268118	-0.0125152	0.222018	-0.0277481	0.0832877	-0.0252801	0.191372	-0.0253747	0.28545	-0.00323858	0.326977	-0.00130834	0.356067	0.00140029	0.124093	0.00939609	0.172968	0.023821		2.70991	-2.07236e-05
0.272089	-0.0124439	0.225989	-0.02762	0.0872917	-0.0250601	0.195342	-0.0253793	0.28942	-0.00321041	0.330948	-0.00131745	0.360038	0.00147483	0.128097	0.00937874	0.176972	0.0239878		2.72593	-1.0897e-05
0.276059	-0.0123726	0.22996	-0.0274919	0.0912958	-0.0248402	0.199313	-0.025384	0.293391	-0.00318223	0.334918	-0.00132657	0.364008	0.00154936	0.132101	0.00936139	0.180976	0.0241546		2.74194	-9.25919e-07
0.28003	-0.0123013	0.23393	-0.0273639	0.0952998	-0.0246203	0.203283	-0.0253886	0.297362	-0.00315406	0.338889	-0.00133568	0.367979	0.0016239	0.136105	0.00934405	0.18498	0.0243214		2.75796	4.40956e-05
0.284001	-0.01223	0.237901	-0.0272358	0.0993038	-0.0244003	0.207254	-0.0253933	0.301332	-0.00312589	0.34286	-0.0013448	0.37195	0.00169843	0.140109	0.0093267	0.188984	0.0244882		2.77398	9.08551e-05
0.287971	-0.0121587	0.241872	-0.0271077	0.103308	-0.0241804	0.211225	-0.0253979	0.305303	-0.00309772	0.34683	-0.00135391	0.37592	0.00177297	0.144113	0.00930935	0.192988	0.0246551		2.78999	6.19196e-05
0.291942	-0.0120874	0.245842	-0.0269796	0.107312	-0.0239605	0.215195	-0.0254026	0.309273	-0.00306954	0.350801	-0.00136303	0.379891	0.0018475	0.148117	0.00929201	0.196992	0.0248219		2.80601	2.22882e-05
0.295912	-0.0120161	0.249813	-0.0268515	0.111316	-0.0237399	0.219166	-0.0254072	0.313244	-0.00304137	0.354772	-0.00137214	0.383862	0.00192204	0.152121	0.0092679	0.200996	0.0249263		2.82202	-2.78233e-05
0.299883	-0.0119472	0.253783	-0.0267151	0.11532	-0.0235188	0.223137	-0.0253957	0.317215	-0.0030149	0.358742	-0.00137417	0.387832	0.00199392	0.156125	0.00923703	0.205	0.0249683		2.83804	-8.05589e-05
0.303854	-0.0119	0.257754	-0.0265035	0.119324	-0.0232976	0.227107	-0.0252401	0.321185	-0.00300365	0.362713	-0.00131304	0.391803	0.00204213	0.160129	0.00920616	0.209004	0.0250103		2.85406	-9.70137e-05
0.307824	-0.0118527	0.261725	-0.026292	0.123328	-0.0230765	0.231078	-0.0250845	0.325156	-0.00299239	0.366684	-0.00125191	0.395773	0.00209033	0.164133	0.00917529	0.213008	0.0250523		2.87007	-9.87512e-05
0.311795	-0.0118054	0.265695	-0.0260805	0.127332	-0.0228553	0.235049	-0.0249288	0.329127	-0.00298114	0.370654	-0.00119078	0.399744	0.00213854	0.168137	0.00914443	0.217012	0.0250943		2.88609	-9.6739e-05
0.315766	-0.0117581	0.269666	-0.0258689	0.131336	-0.0226341	0.239019	-0.0247732	0.333097	-0.00296988	0.374625	-0.00112965	0.403715	0.00218674	0.172141	0.00911356	0.221016	0.0251363		2.9021	-9.2484e-05
0.319736	-0.0117108	0.273637	-0.0256574	0.13534	-0.022413	0.24299	-0.0246176	0.337068	-0.00295863	0.378595	-0.00106851	0.407685	0.00223495	0.176145	0.00908269	0.22502	0.0251784		2.91812	-7.60675e-05
0.323707	-0.0116635	0.277607	-0.0254459	0.139344	-0.0221918	0.24696	-0.024462	0.341039	-0.00294737	0.382566	-0.00100738	0.411656	0.00228315	0.180149	0.00905182	0.229024	0.0252204		2.93414	-4.96791e-05
0.327678	-0.0116163	0.281578	-0.0252343	0.143348	-0.0219786	0.250931	-0.0243064	0.345009	-0.00293612	0.386537	-0.00094625	0.415627	0.00233136	0.184153	0.00902545	0.233028	0.0252441		2.95015	4.82554e-06
0.331648	-0.011569	0.285549	-0.0250228	0.147352	-0.0218024	0.254902	-0.0241508	0.34898	-0.00292486	0.390507	-0.000885118	0.419597	0.00237956	0.188157	0.00902026	0.237032	0.0251817		2.96617	9.11774e-05
0.335619	-0.0115092	0.289519	-0.0248378	0.151356	-0.0216262	0.258872	-0.0239645	0.35295	-0.0029123	0.394478	-0.000866993	0.423568	0.00239719	0.192161	0.00901508	0.241036	0.0251193		2.98218	0.000130072
0.339589	-0.0114443	0.29349	-0.0246639	0.15536	-0.02145	0.262843	-0.0237654	0.356921	-0.00289919	0.398449	-0.000866788	0.427539	0.00240207	0.196165	0.00900989	0.24504	0.0250569		2.9982	9.38813e-05
0.34356	-0.0113793	0.29746	-0.0244901	0.159364	-0.0212738	0.266814	-0.0235663	0.360892	-0.00288608	0.402419	-0.000866582	0.431509	0.00240695	0.200169	0.00900471	0.249044	0.0249945
0.347531	-0.0113143	0.301431	-0.0243162	0.163368	-0.0210976	0.270784	-0.0233672	0.364862	-0.00287297	0.40639	-0.000866376	0.43548	0.00241184	0.204173	0.00899952	0.253048	0.0249321
0.351501	-0.0112494	0.305402	-0.0241423	0.167372	-0.0209214	0.274755	-0.0231681	0.368833	-0.00285986	0.410361	-0.000866171	0.43945	0.00241672	0.208177	0.00899433	0.257052	0.0248698
0.355472	-0.0111844	0.309372	-0.0239684	0.171376	-0.0207452	0.278726	-0.022969	0.372804	-0.00284676	0.414331	-0.000865965	0.443421	0.0024216	0.212181	0.00898915	0.261056	0.0248074
0.359443	-0.0111195	0.313343	-0.0237945	0.17538	-0.020569	0.282696	-0.0227699	0.376774	-0.00283365	0.418302	-0.00086576	0.447392	0.00242649	0.216185	0.00898396	0.265061	0.024745
0.363413	-0.0110545	0.317314	-0.0236206	0.179384	-0.0204458	0.286667	-0.0225708	0.380745	-0.00282054	0.422272	-0.000865554	0.451362	0.00243137	0.220189	0.00907792	0.269065	0.0246914
0.367384	-0.0110046	0.321284	-0.023478	0.183388	-0.0203319	0.290638	-0.0223939	0.384716	-0.00280362	0.426243	-0.000864837	0.455333	0.00244253	0.224193	0.00918937	0.273069	0.0246393
0.371355	-0.0109882	0.325255	-0.0234047	0.187392	-0.020218	0.294608	-0.0222663	0.388686	-0.00277826	0.430214	-0.000862987	0.459304	0.00246761	0.228197	0.00930082	0.277073	0.0245873
0.375325	-0.0109717	0.329226	-0.0233313	0.191396	-0.0201041	0.298579	-0.0221387	0.392657	-0.0027529	0.434184	-0.000861136	0.463274	0.00249268	0.232201	0.00941227	0.281077	0.0245353
0.379296	-0.0109552	0.333196	-0.023258	0.1954	-0.0199902	0.302549	-0.0220111	0.396627	-0.00272754	0.438155	-0.000859286	0.467245	0.00251776	0.236205	0.00952372	0.285081	0.0244833
0.383266	-0.0109388	0.337167	-0.0231847	0.199404	-0.0198763	0.30652	-0.0218834	0.400598	-0.00270219	0.442126	-0.000857436	0.471216	0.00254284	0.240209	0.00963518	0.289085	0.0244312
0.387237	-0.0109223	0.341137	-0.0231113	0.203408	-0.0197624	0.310491	-0.0217558	0.404569	-0.00267683	0.446096	-0.000855585	0.475186	0.00256791	0.244213	0.00974663	0.293089	0.0243792
0.391208	-0.0109059	0.345108	-0.023038	0.207412	-0.0196485	0.314461	-0.0216282	0.408539	-0.00265147	0.450067	-0.000853735	0.479157	0.00259299	0.248217	0.00985808	0.297093	0.0243272
0.395178	-0.0108894	0.349079	-0.0229647	0.211416	-0.0195548	0.318432	-0.0215006	0.41251	-0.00262611	0.454038	-0.000851885	0.483127	0.00261806	0.252221	0.00996818	0.301097	0.0242555
0.399149	-0.010873	0.353049	-0.0228913	0.21542	-0.0194793	0.322403	-0.0213729	0.416481	-0.00260075	0.458008	-0.000850034	0.487098	0.00264314	0.256225	0.0100771	0.305101	0.0241661
0.40312	-0.0108546	0.35702	-0.0228505	0.219424	-0.0194038	0.326373	-0.0214504	0.420451	-0.00258384	0.461979	-0.000839427	0.491069	0.00259009	0.260229	0.0101859	0.309105	0.0240766
0.40709	-0.0108362	0.360991	-0.0228126	0.223428	-0.0193283	0.330344	-0.0215466	0.424422	-0.00256772	0.46595	-0.000828016	0.495039	0.00252988	0.264233	0.0102948	0.313109	0.0239872
0.411061	-0.0108177	0.364961	-0.0227747	0.227432	-0.0192529	0.334315	-0.0216428	0.428393	-0.00255159	0.46992	-0.000816605	0.49901	0.00246966	0.268237	0.0104037	0.317113	0.0238978
0.415032	-0.0107992	0.368932	-0.0227368	0.231436	-0.0191774	0.338285	-0.021739	0.432363	-0.00253546	0.473891	-0.000805194	0.502981	0.00240945	0.272241	0.0105126	0.321117	0.0238084
0.419002	-0.0107807	0.372903	-0.0226989	0.23544	-0.0191019	0.342256	-0.0218352	0.436334	-0.00251933	0.477861	-0.000793783	0.506951	0.00234923	0.276245	0.0106214	0.325121	0.023719
0.422973	-0.0107622	0.376873	-0.022661	0.239444	-0.0190264	0.346226	-0.0219315	0.440304	-0.0025032	0.481832	-0.000782372	0.510922	0.00228901	0.280249	0.0107303	0.329125	0.0236295
0.426944	-0.0107437	0.380844	-0.0226232	0.243448	-0.0189437	0.350197	-0.0220277	0.444275	-0.00248707	0.485803	-0.000770961	0.514893	0.0022288	0.284253	0.0108051	0.333129	0.0235513
0.430914	-0.0107252	0.384814	-0.0225853	0.247452	-0.018832	0.354168	-0.0221239	0.448246	-0.00247095	0.489773	-0.000759551	0.518863	0.00216858	0.288257	0.0107436	0.337133	0.023518
0.434885	-0.0106948	0.388785	-0.0225975	0.251456	-0.0187203	0.358138	-0.0221205	0.452216	-0.0024551	0.493744	-0.000768314	0.522834	0.00213013	0.292261	0.0106821	0.341137	0.0234847
0.438855	-0.0106535	0.392756	-0.0226559	0.25546	-0.0186086	0.362109	-0.0220254	0.456187	-0.00243952	0.497715	-0.000795625	0.526804	0.00211169	0.296265	0.0106207	0.345141	0.0234514
0.442826	-0.0106122	0.396726	-0.0227142	0.259464	-0.0184969	0.36608	-0.0219304	0.460158	-0.00242394	0.501685	-0.000822935	0.530775	0.00209324	0.300269	0.0105592	0.349145	0.0234181
0.446797	-0.0105709	0.400697	-0.0227726	0.263468	-0.0183852	0.37005	-0.0218353	0.464128	-0.00240837	0.505656	-0.000850246	0.534746	0.0020748	0.304273	0.0104977	0.353149	0.0233848
0.450767	-0.0105296	0.404668	-0.0228309	0.267472	-0.0182735	0.374021	-0.0217403	0.468099	-0.00239279	0.509627	-0.000877557	0.538716	0.00205636	0.308277	0.0104362	0.357153	0.0233515
0.454738	-0.0104883	0.408638	-0.0228893	0.271476	-0.0181618	0.377992	-0.0216453	0.47207	-0.00237721	0.513597	-0.000904867	0.542687	0.00203791	0.312281	0.0103747	0.361157	0.0233182
0.458709	-0.010447	0.412609	-0.0229476	0.27548	-0.0180501	0.381962	-0.0215502	0.47604	-0.00236163	0.517568	-0.000932178	0.546658	0.00201947	0.316285	0.0103132	0.365161	0.023285
0.462679	-0.0104056	0.41658	-0.023006	0.279484	-0.0179535	0.385933	-0.0214552	0.480011	-0.00234605	0.521538	-0.000959488	0.550628	0.00200102	0.320289	0.010196	0.369165	0.0232243
0.46665	-0.0103646	0.42055	-0.0230693	0.283488	-0.017859	0.389903	-0.0213578	0.483982	-0.00233179	0.525509	-0.000980432	0.554599	0.00199543	0.324293	0.0100707	0.373169	0.0231597
0.470621	-0.0103255	0.424521	-0.0231677	0.287492	-0.0177645	0.393874	-0.0212445	0.487952	-0.00232671	0.52948	-0.000957234	0.55857	0.00207898	0.328297	0.00994544	0.377173	0.0230951
0.474591	-0.0102863	0.428491	-0.0232661	0.291496	-0.0176701	0.397845	-0.0211312	0.491923	-0.00232163	0.53345	-0.000934035	0.56254	0.00216252	0.332301	0.00982018	0.381177	0.0230306
0.478562	-0.0102472	0.432462	-0.0233645	0.2955	-0.0175756	0.401815	-0.0210179	0.495893	-0.00231656	0.537421	-0.000910836	0.566511	0.00224606	0.336305	0.00969492	0.385181	0.022966
0.482532	-0.010208	0.436433	-0.0234629	0.299504	-0.0174811	0.405786	-0.0209046	0.499864	-0.00231148	0.541392	-0.000887638	0.570481	0.00232961	0.340309	0.00956967	0.389185	0.0229014
0.486503	-0.0101689	0.440403	-0.0235613	0.303508	-0.0173866	0.409757	-0.0207913	0.503835	-0.0023064	0.545362	-0.000864439	0.574452	0.00241315	0.344313	0.00944441	0.393189	0.0228369
0.490474	-0.0101297	0.444374	-0.0236597	0.307512	-0.0172922	0.413727	-0.020678	0.507805	-0.00230132	0.549333	-0.000841241	0.578423	0.00249669	0.348317	0.00931915	0.397193	0.0227723
0.494444	-0.0100906	0.448345	-0.0237581	0.311516	-0.0172011	0.417698	-0.0205646	0.511776	-0.00229624	0.553304	-0.000818042	0.582393	0.00258023	0.352321	0.00924787	0.401197	0.0227117
0.498415	-0.0100514	0.452315	-0.0238565	0.31552	-0.0171129	0.421669	-0.0204513	0.515747	-0.00229116	0.557274	-0.000794843	0.586364	0.00266378	0.356325	0.00922076	0.405201	0.0226545
0.502386	-0.0100101	0.456286	-0.0238095	0.319524	-0.0170247	0.425639	-0.0205635	0.519717	-0.0022828	0.561245	-0.000760772	0.590335	0.00269719	0.360329	0.00919365	0.409205	0.0225972
0.506356	-0.00996802	0.460257	-0.0237091	0.323528	-0.0169364	0.42961	-0.0207587	0.523688	-0.00227322	0.565215	-0.000722702	0.594305	0.00271217	0.364333	0.00916654	0.413209	0.0225399
0.510327	-0.00992592	0.464227	-0.0236087	0.327532	-0.0168482	0.43358	-0.0209538	0.527659	-0.00226365	0.569186	-0.000684631	0.598276	0.00272715	0.368337	0.00913943	0.417213	0.0224827
0.514298	-0.00988382	0.468198	-0.0235083	0.331536	-0.0167599	0.437551	-0.021149	0.531629	-0.00225408	0.573157	-0.000646561	0.602247	0.00274213	0.372341	0.00911231	0.421217	0.0224254
0.518268	-0.00984172	0.472169	-0.0234078	0.33554	-0.0166717	0.441522	-0.0213441	0.5356	-0.0022445	0.577127	-0.00060849	0.606217	0.00275711	0.376345	0.0090852	0.425221	0.0223681
0.522239	-0.00979962	0.476139	-0.0233074	0.339544	-0.0165835	0.445492	-0.0215393	0.53957	-0.00223493	0.581098	-0.00057042	0.610188	0.00277209	0.380349	0.00905809	0.429225	0.0223108
0.526209	-0.00975752	0.48011	-0.023207	0.343548	-0.0165024	0.449463	-0.0217344	0.543541	-0.00222535	0.585069	-0.000532349	0.614159	0.00278707	0.384353	0.00904081	0.433229	0.0222505
0.53018	-0.00971542	0.48408	-0.0231066	0.347552	-0.0164459	0.453434	-0.0219296	0.547512	-0.00221578	0.589039	-0.000494279	0.618129	0.00280205	0.388357	0.00905736	0.437233	0.0221795
0.534151	-0.0096776	0.488051	-0.0229266	0.351556	-0.0163894	0.457404	-0.0220269	0.551482	-0.00220535	0.59301	-0.000469984	0.6221	0.00280828	0.392361	0.00907392	0.441237	0.0221085
0.538121	-0.00964824	0.492022	-0.0225894	0.35556	-0.016333	0.461375	-0.0219311	0.555453	-0.00219324	0.596981	-0.000472897	0.62607	0.00279723	0.396365	0.00909048	0.445241	0.0220375
0.542092	-0.00961888	0.495992	-0.0222523	0.359564	-0.0162765	0.465346	-0.0218352	0.559424	-0.00218113	0.600951	-0.00047581	0.630041	0.00278617	0.400369	0.00910704	0.449245	0.0219665
0.546063	-0.00958952	0.499963	-0.0219151	0.363568	-0.01622	0.469316	-0.0217393	0.563394	-0.00216901	0.604922	-0.000478722	0.634012	0.00277512	0.404373	0.0091236	0.453249	0.0218955
0.550033	-0.00956016	0.503934	-0.021578	0.367572	-0.0161636	0.473287	-0.0216435	0.567365	-0.0021569	0.608892	-0.000481635	0.637982	0.00276407	0.408377	0.00914016	0.457253	0.0218245
0.554004	-0.0095308	0.507904	-0.0212409	0.371576	-0.0161071	0.477257	-0.0215476	0.571336	-0.00214479	0.612863	-0.000484548	0.641953	0.00275301	0.412381	0.00915672	0.461257	0.0217535
0.557975	-0.00950144	0.511875	-0.0209037	0.37558	-0.0160506	0.481228	-0.0214517	0.575306	-0.00213267	0.616834	-0.00048746	0.645924	0.00274196	0.416385	0.00917328	0.465261	0.0216825
0.561945	-0.00947208	0.515846	-0.0205666	0.379584	-0.0160423	0.485199	-0.0213559	0.579277	-0.00212056	0.620804	-0.000490373	0.649894	0.00273091	0.420389	0.00920571	0.469265	0.0216182
0.565916	-0.00944272	0.519816	-0.0202294	0.383588	-0.0160394	0.489169	-0.02126	0.583247	-0.00210845	0.624775	-0.000493286	0.653865	0.00271985	0.424393	0.00923991	0.473269	0.0215547
0.569886	-0.00945673	0.523787	-0.020151	0.387592	-0.0160365	0.49314	-0.0210237	0.587218	-0.00208978	0.628746	-0.000505229	0.657836	0.0026748	0.428397	0.0092741	0.477273	0.0214912
0.573857	-0.00947344	0.527757	-0.0200887	0.391596	-0.0160336	0.497111	-0.0207786	0.591189	-0.0020707	0.632716	-0.000517736	0.661806	0.00262761	0.432401	0.00930829	0.481277	0.0214276
0.577828	-0.00949016	0.531728	-0.0200264	0.3956	-0.0160307	0.501081	-0.0205336	0.595159	-0.00205162	0.636687	-0.000530244	0.665777	0.00258043	0.436405	0.00934249	0.485281	0.0213641
0.581798	-0.00950688	0.535699	-0.0199642	0.399604	-0.0160278	0.505052	-0.0202885	0.59913	-0.00203254	0.640658	-0.000542751	0.669747	0.00253325	0.440409	0.00937668	0.489285	0.0213005
0.585769	-0.0095236	0.539669	-0.0199019	0.403608	-0.0160249	0.509023	-0.0200434	0.603101	-0.00201346	0.644628	-0.000555258	0.673718	0.00248607	0.444413	0.00941088	0.493289	0.021237
0.58974	-0.00954032	0.54364	-0.0198396	0.407612	-0.0160219	0.512993	-0.0197984	0.607071	-0.00199438	0.648599	-0.000567766	0.677689	0.00243888	0.448417	0.00944507	0.497293	0.0211735
0.59371	-0.00955704	0.547611	-0.0197773	0.411616	-0.0160518	0.516964	-0.0195533	0.611042	-0.0019753	0.652569	-0.000580273	0.681659	0.0023917	0.452421	0.00948426	0.501297	0.0211305
0.597681	-0.00957376	0.551581	-0.0197151	0.41562	-0.0161058	0.520934	-0.0193083	0.615013	-0.00195622	0.65654	-0.00059278	0.68563	0.00234452	0.456425	0.00952715	0.505301	0.0211029
0.601652	-0.00956505	0.555552	-0.0198043	0.419624	-0.0161598	0.524905	-0.0192153	0.618983	-0.0019434	0.660511	-0.000601245	0.689601	0.00232496	0.460429	0.00957003	0.509305	0.0210752
0.605622	-0.0095352	0.559523	-0.0200193	0.423628	-0.0162139	0.528876	-0.0192487	0.622954	-0.00193578	0.664481	-0.000606351	0.693571	0.00232836	0.464433	0.00961292	0.513309	0.0210475
0.609593	-0.00950536	0.563493	-0.0202344	0.427632	-0.0162679	0.532846	-0.0192822	0.626924	-0.00192817	0.668452	-0.000611456	0.697542	0.00233176	0.468437	0.0096558	0.517313	0.0210198
0.613563	-0.00947552	0.567464	-0.0204494	0.431636	-0.0163219	0.536817	-0.0193156	0.630895	-0.00192055	0.672423	-0.000616562	0.701513	0.00233516	0.472441	0.00969869	0.521317	0.0209921
0.617534	-0.00944568	0.571434	-0.0206645	0.43564	-0.016376	0.540788	-0.019349	0.634866	-0.00191293	0.676393	-0.000621668	0.705483	0.00233856	0.476445	0.00974158	0.525321	0.0209645
0.621505	-0.00941584	0.575405	-0.0208796	0.439644	-0.01643	0.544758	-0.0193825	0.638836	-0.00190531	0.680364	-0.000626774	0.709454	0.00234196	0.480449	0.00978446	0.529325	0.0209368
0.625475	-0.009386	0.579376	-0.0210946	0.443648	-0.0164677	0.548729	-0.0194159	0.642807	-0.0018977	0.684335	-0.000631879	0.713424	0.00234536	0.484453	0.00981292	0.533329	0.0209118
0.629446	-0.00935616	0.583346	-0.0213097	0.447652	-0.0164566	0.5527	-0.0194493	0.646778	-0.00189008	0.688305	-0.000636985	0.717395	0.00234875	0.488457	0.00979812	0.537333	0.0208947
0.633417	-0.00932749	0.587317	-0.0215016	0.451656	-0.0164454	0.55667	-0.01949	0.650748	-0.00188347	0.692276	-0.000639556	0.721366	0.00235186	0.492461	0.00978331	0.541337	0.0208777
0.637387	-0.00930542	0.591288	-0.0215639	0.45566	-0.0164343	0.560641	-0.0195713	0.654719	-0.00188254	0.696246	-0.000627906	0.725336	0.00235331	0.496465	0.0097685	0.545341	0.0208606
0.641358	-0.00928335	0.595258	-0.0216262	0.459664	-0.0164231	0.564611	-0.0196526	0.65869	-0.00188162	0.700217	-0.000616255	0.729307	0.00235476	0.500469	0.0097537	0.549345	0.0208436
0.645329	-0.00926129	0.599229	-0.0216885	0.463668	-0.016412	0.568582	-0.0197339	0.66266	-0.00188069	0.704188	-0.000604604	0.733278	0.00235621	0.504473	0.00973889	0.553349	0.0208265
0.649299	-0.00923922	0.6032	-0.0217508	0.467672	-0.0164008	0.572553	-0.0198152	0.666631	-0.00187977	0.708158	-0.000592954	0.737248	0.00235766	0.508477	0.00972408	0.557353	0.0208095
0.65327	-0.00921715	0.60717	-0.0218131	0.471676	-0.0163897	0.576523	-0.0198965	0.670601	-0.00187884	0.712129	-0.000581303	0.741219	0.00235912	0.512481	0.00970927	0.561357	0.0207924
0.65724	-0.00919508	0.611141	-0.0218754	0.47568	-0.0163785	0.580494	-0.0199778	0.674572	-0.00187791	0.7161	-0.000569652	0.74519	0.00236057	0.516485	0.00969447	0.565361	0.0207754
0.661211	-0.00917301	0.615111	-0.0219377	0.479684	-0.0162609	0.584465	-0.0200591	0.678543	-0.00187699	0.72007	-0.000558002	0.74916	0.00236202	0.520489	0.00961329	0.569365	0.0207626
0.665182	-0.00915094	0.619082	-0.022	0.483688	-0.0161346	0.588435	-0.0201404	0.682513	-0.00187606	0.724041	-0.000546351	0.753131	0.00236347	0.524493	0.00952673	0.573369	0.0207502
0.669152	-0.00913526	0.623053	-0.0218731	0.487692	-0.0160084	0.592406	-0.0201494	0.686484	-0.0018722	0.728012	-0.000542138	0.757101	0.00239971	0.528497	0.00944017	0.577373	0.0207378
0.673123	-0.00912163	0.627023	-0.0216853	0.491696	-0.0158822	0.596377	-0.0201352	0.690455	-0.0018674	0.731982	-0.000540322	0.761072	0.00244716	0.532501	0.00935361	0.581377	0.0207255
0.677094	-0.00910801	0.630994	-0.0214975	0.4957	-0.0157559	0.600347	-0.0201209	0.694425	-0.00186259	0.735953	-0.000538506	0.765043	0.0024946	0.536505	0.00926706	0.585381	0.0207131
0.681064	-0.00909438	0.634965	-0.0213096	0.499704	-0.0156297	0.604318	-0.0201067	0.698396	-0.00185779	0.739923	-0.00053669	0.769013	0.00254205	0.540509	0.0091805	0.589385	0.0207007
0.685035	-0.00908076	0.638935	-0.0211218	0.503708	-0.0155034	0.608288	-0.0200925	0.702367	-0.00185298	0.743894	-0.000534873	0.772984	0.0025895	0.544513	0.00909394	0.593389	0.0206883
0.689006	-0.00906713	0.642906	-0.020934	0.507712	-0.0153772	0.612259	-0.0200782	0.706337	-0.00184818	0.747865	-0.000533057	0.776955	0.00263694	0.548517	0.00900738	0.597393	0.0206759
0.692976	-0.00905351	0.646877	-0.0207461	0.511716	-0.0152801	0.61623	-0.020064	0.710308	-0.00184338	0.751835	-0.000531241	0.780925	0.00268439	0.552521	0.0089807	0.601397	0.0206574
0.696947	-0.00903988	0.650847	-0.0205583	0.51572	-0.0152024	0.6202	-0.0200497	0.714278	-0.00183857	0.755806	-0.000529425	0.784896	0.00273183	0.556525	0.00899393	0.605401	0.0206349
0.700917	-0.00902656	0.654818	-0.0203946	0.519724	-0.0151247	0.624171	-0.0200072	0.718249	-0.00183642	0.759777	-0.000522185	0.788867	0.0027626	0.560529	0.00900717	0.609405	0.0206123
0.704888	-0.00901377	0.658788	-0.0202735	0.523728	-0.015047	0.628142	-0.0199148	0.72222	-0.00183896	0.763747	-0.00050536	0.792837	0.00276389	0.564533	0.0090204	0.613409	0.0205898
0.708859	-0.00900099	0.662759	-0.0201524	0.527732	-0.0149693	0.632112	-0.0198223	0.72619	-0.0018415	0.767718	-0.000488535	0.796808	0.00276517	0.568537	0.00903364	0.617413	0.0205672
0.712829	-0.0089882	0.66673	-0.0200313	0.531736	-0.0148917	0.636083	-0.0197299	0.730161	-0.00184404	0.771689	-0.00047171	0.800778	0.00276646	0.572541	0.00904687	0.621417	0.0205446
0.7168	-0.00897542	0.6707	-0.0199102	0.53574	-0.014814	0.640054	-0.0196374	0.734132	-0.00184658	0.775659	-0.000454885	0.804749	0.00276775	0.576545	0.0090601	0.625421	0.0205221
0.720771	-0.00896263	0.674671	-0.0197891	0.539744	-0.0147363	0.644024	-0.019545	0.738102	-0.00184912	0.77963	-0.00043806	0.80872	0.00276903	0.580549	0.00907334	0.629425	0.0204995
0.724741	-0.00894985	0.678642	-0.019668	0.543748	-0.0146953	0.647995	-0.0194525	0.742073	-0.00185166	0.7836	-0.000421235	0.81269	0.00277032	0.584553	0.00909903	0.633429	0.0204752
0.728712	-0.00893706	0.682612	-0.0195469	0.547752	-0.0147509	0.651966	-0.0193601	0.746044	-0.0018542	0.787571	-0.00040441	0.816661	0.00277161	0.588557	0.00915754	0.637433	0.0204463
0.732683	-0.00892427	0.686583	-0.0194258	0.551756	-0.0148064	0.655936	-0.0192677	0.750014	-0.00185674	0.791542	-0.000387585	0.820632	0.00277289	0.592561	0.00921606	0.641437	0.0204174
0.736653	-0.00891902	0.690554	-0.0194971	0.55576	-0.014862	0.659907	-0.0191745	0.753985	-0.00185035	0.795512	-0.000380993	0.824602	0.00275786	0.596565	0.00927457	0.645441	0.0203885
0.740624	-0.00891403	0.694524	-0.0195751	0.559764	-0.0149176	0.663877	-0.0190813	0.757955	-0.00184366	0.799483	-0.000374756	0.828573	0.00274225	0.600569	0.00933309	0.649445	0.0203596
0.744594	-0.00890904	0.698495	-0.0196531	0.563768	-0.0149732	0.667848	-0.0189881	0.761926	-0.00183697	0.803454	-0.00036852	0.832544	0.00272664	0.604573	0.0093916	0.653449	0.0203307
0.748565	-0.00890405	0.702465	-0.0197311	0.567772	-0.0150288	0.671819	-0.018895	0.765897	-0.00183028	0.807424	-0.000362283	0.836514	0.00271104	0.608577	0.00945012	0.657453	0.0203018
0.752536	-0.00889906	0.706436	-0.0198091	0.571776	-0.0150844	0.675789	-0.0188018	0.769867	-0.00182359	0.811395	-0.000356047	0.840485	0.00269543	0.612581	0.00950864	0.661457	0.0202729
0.756506	-0.00889408	0.710407	-0.0198871	0.57578	-0.01514	0.67976	-0.0187086	0.773838	-0.0018169	0.815366	-0.00034981	0.844455	0.00267982	0.616585	0.00956715	0.665461	0.020244
0.760477	-0.00888909	0.714377	-0.0199652	0.579784	-0.0151954	0.683731	-0.0186154	0.777809	-0.00181021	0.819336	-0.000343573	0.848426	0.00266422	0.620589	0.0095658	0.669465	0.0202143
0.764448	-0.0088841	0.718348	-0.0200432	0.583788	-0.0152508	0.687701	-0.0185223	0.781779	-0.00180351	0.823307	-0.000337337	0.852397	0.00264861	0.624593	0.00956129	0.673469	0.0201846
0.768418	-0.00886625	0.722319	-0.0201233	0.587792	-0.0153061	0.691672	-0.018517	0.78575	-0.00179059	0.827277	-0.000343848	0.856367	0.00264567	0.628597	0.00955678	0.677473	0.0201549
0.772389	-0.00883876	0.726289	-0.020205	0.591796	-0.0153615	0.695643	-0.0185776	0.789721	-0.00177298	0.831248	-0.000359919	0.860338	0.00265224	0.632601	0.00955228	0.681477	0.0201252
0.77636	-0.00881127	0.73026	-0.0202867	0.5958	-0.0154169	0.699613	-0.0186383	0.793691	-0.00175538	0.835219	-0.00037599	0.864309	0.00265881	0.636605	0.00954777	0.685481	0.0200955
0.78033	-0.00878378	0.734231	-0.0203685	0.599804	-0.0154723	0.703584	-0.018699	0.797662	-0.00173778	0.839189	-0.000392061	0.868279	0.00266537	0.640609	0.00954326	0.689485	0.0200658
0.784301	-0.00875629	0.738201	-0.0204502	0.603808	-0.0155277	0.707554	-0.0187596	0.801632	-0.00172017	0.84316	-0.000408132	0.87225	0.00267194	0.644613	0.00953876	0.693489	0.0200361
0.788272	-0.00872879	0.742172	-0.0205319	0.607812	-0.0155831	0.711525	-0.0188203	0.805603	-0.00170257	0.847131	-0.000424203	0.876221	0.0026785	0.648617	0.00953425	0.697493	0.0200064
0.792242	-0.0087013	0.746142	-0.0206136	0.611816	-0.0155645	0.715496	-0.018881	0.809574	-0.00168496	0.851101	-0.000440274	0.880191	0.00268507	0.652621	0.00950529	0.701497	0.0199766
0.796213	-0.00867381	0.750113	-0.0206953	0.61582	-0.0155014	0.719466	-0.0189416	0.813544	-0.00166736	0.855072	-0.000456346	0.884162	0.00269164	0.656625	0.00946165	0.705501	0.0199467
0.800183	-0.00865281	0.754084	-0.0207484	0.619824	-0.0154383	0.723437	-0.0190047	0.817515	-0.00165134	0.859043	-0.00046718	0.888132	0.00269878	0.660629	0.00941801	0.709505	0.0199169
0.804154	-0.00866209	0.758054	-0.0206678	0.623828	-0.0153752	0.727408	-0.0190792	0.821486	-0.00164273	0.863013	-0.000453576	0.892103	0.00270861	0.664633	0.00937438	0.713509	0.019887
0.808125	-0.00867138	0.762025	-0.0205871	0.627832	-0.0153121	0.731378	-0.0191537	0.825456	-0.00163412	0.866984	-0.000439972	0.896074	0.00271844	0.668637	0.00933074	0.717513	0.0198572
0.812095	-0.00868066	0.765996	-0.0205064	0.631836	-0.015249	0.735349	-0.0192282	0.829427	-0.0016255	0.870955	-0.000426368	0.900044	0.00272828	0.672641	0.0092871	0.721517	0.0198273
0.816066	-0.00868994	0.769966	-0.0204258	0.63584	-0.0151859	0.73932	-0.0193027	0.833398	-0.00161689	0.874925	-0.000412764	0.904015	0.00273811	0.676645	0.00924347	0.725521	0.0197975
0.820037	-0.00869923	0.773937	-0.0203451	0.639844	-0.0151229	0.74329	-0.0193771	0.837368	-0.00160828	0.878896	-0.00039916	0.907986	0.00274794	0.680649	0.00919983	0.729525	0.0197676
0.824007	-0.00870851	0.777908	-0.0202645	0.643848	-0.0150571	0.747261	-0.0194516	0.841339	-0.00159967	0.882866	-0.000385556	0.911956	0.00275777	0.684653	0.0091527	0.733529	0.0197454
0.827978	-0.00871779	0.781878	-0.0201838	0.647852	-0.014985	0.751231	-0.0195261	0.84531	-0.00159105	0.886837	-0.000371952	0.915927	0.00276761	0.688657	0.0090974	0.737533	0.0197411
0.831949	-0.00872708	0.785849	-0.0201032	0.651856	-0.014913	0.755202	-0.0196006	0.84928	-0.00158244	0.890808	-0.000358349	0.919898	0.00277744	0.692661	0.0090421	0.741537	0.0197368
0.835919	-0.00871566	0.789819	-0.0199958	0.65586	-0.014841	0.759173	-0.0195639	0.853251	-0.00157594	0.894778	-0.000347503	0.923868	0.00276303	0.696665	0.00898681	0.745541	0.0197324
0.83989	-0.00869846	0.79379	-0.0198809	0.659864	-0.0147689	0.763143	-0.0194961	0.857221	-0.00157004	0.898749	-0.000337429	0.927839	0.00274185	0.700669	0.00893151	0.749545	0.0197281
0.84386	-0.00868127	0.797761	-0.019766	0.663868	-0.0146969	0.767114	-0.0194284	0.861192	-0.00156414	0.90272	-0.000327354	0.931809	0.00272067	0.704673	0.00887622	0.753549	0.0197238
0.847831	-0.00866407	0.801731	-0.0196511	0.667872	-0.0146248	0.771085	-0.0193606	0.865163	-0.00155824	0.90669	-0.00031728	0.93578	0.00269948	0.708678	0.00882092	0.757553	0.0197195
0.851802	-0.00864687	0.805702	-0.0195362	0.671876	-0.0145528	0.775055	-0.0192929	0.869133	-0.00155234	0.910661	-0.000307205	0.939751	0.0026783	0.712682	0.00876563	0.761557	0.0197152
0.855772	-0.00862967	0.809673	-0.0194213	0.67588	-0.0144807	0.779026	-0.0192251	0.873104	-0.00154643	0.914632	-0.000297131	0.943721	0.00265712	0.716686	0.00871033	0.765561	0.0197108
0.859743	-0.00861247	0.813643	-0.0193064	0.679884	-0.0144767	0.782997	-0.0191573	0.877075	-0.00154053	0.918602	-0.000287056	0.947692	0.00263594	0.72069	0.00867955	0.769565	0.0196689
0.863714	-0.00859527	0.817614	-0.0191915	0.683888	-0.0144744	0.786967	-0.0190896	0.881045	-0.00153463	0.922573	-0.000276982	0.951663	0.00261475	0.724694	0.0086494	0.773569	0.0196261
0.867684	-0.00858349	0.821585	-0.0191111	0.687892	-0.014472	0.790938	-0.0190202	0.885016	-0.00153123	0.926543	-0.000274736	0.955633	0.00260506	0.728698	0.00861925	0.777573	0.0195832
0.871655	-0.0085803	0.825555	-0.0190855	0.691896	-0.0144697	0.794908	-0.0189482	0.888987	-0.00153182	0.930514	-0.000284913	0.959604	0.00261361	0.732702	0.0085891	0.781577	0.0195404
0.875626	-0.00857711	0.829526	-0.01906	0.6959	-0.0144674	0.798879	-0.0188762	0.892957	-0.0015324	0.934485	-0.00029509	0.963575	0.00262215	0.736706	0.00855895	0.785581	0.0194975
0.879596	-0.00857392	0.833496	-0.0190344	0.699904	-0.0144651	0.80285	-0.0188042	0.896928	-0.00153298	0.938455	-0.000305267	0.967545	0.0026307	0.74071	0.00852879	0.789585	0.0194547
0.883567	-0.00857073	0.837467	-0.0190088	0.703908	-0.0144628	0.80682	-0.0187323	0.900898	-0.00153357	0.942426	-0.000315445	0.971516	0.00263925	0.744714	0.00849864	0.793589	0.0194118
0.887537	-0.00856753	0.841438	-0.0189833	0.707912	-0.0144605	0.810791	-0.0186603	0.904869	-0.00153415	0.946397	-0.000325622	0.975486	0.00264779	0.748718	0.00846849	0.797593	0.0193689
0.891508	-0.00856434	0.845408	-0.0189577	0.711916	-0.0144774	0.814762	-0.0185883	0.90884	-0.00153473	0.950367	-0.000335799	0.979457	0.00265634	0.752722	0.00847888	0.801597	0.0193389
0.895479	-0.00856115	0.849379	-0.0189321	0.71592	-0.0145046	0.818732	-0.0185163	0.91281	-0.00153532	0.954338	-0.000345976	0.983428	0.00266488	0.756726	0.00851111	0.805601	0.0193158
0.899449	-0.00855796	0.85335	-0.0189066	0.719924	-0.0145319	0.822703	-0.0184443	0.916781	-0.0015359	0.958309	-0.000356154	0.987398	0.00267343	0.76073	0.00854334	0.809605	0.0192927
0.90342	-0.00854481	0.85732	-0.0188915	0.723928	-0.0145591	0.826674	-0.0184003	0.920752	-0.00154016	0.962279	-0.000344007	0.991369	0.00270118	0.764734	0.00857556	0.813609	0.0192697
0.907391	-0.00853156	0.861291	-0.0188765	0.727932	-0.0145864	0.830644	-0.0183565	0.924722	-0.00154445	0.96625	-0.000331671	0.99534	0.00272909	0.768738	0.00860779	0.817613	0.0192466
0.911361	-0.00851832	0.865262	-0.0188616	0.731936	-0.0146136	0.834615	-0.0183127	0.928693	-0.00154874	0.97022	-0.000319335	0.99931	0.00275701	0.772742	0.00864001	0.821617	0.0192235
0.915332	-0.00850508	0.869232	-0.0188466	0.73594	-0.0146409	0.838585	-0.018269	0.932664	-0.00155303	0.974191	-0.000306999	1.00328	0.00278492	0.776746	0.00867224	0.825621	0.0192004
0.919303	-0.00849184	0.873203	-0.0188317	0.739944	-0.0146682	0.842556	-0.0182252	0.936634	-0.00155732	0.978162	-0.000294663	1.00725	0.00281283	0.78075	0.00870447	0.829625	0.0191773
0.923273	-0.0084786	0.877174	-0.0188167	0.743948	-0.0146931	0.846527	-0.0181814	0.940605	-0.00156161	0.982132	-0.000282327	1.01122	0.00284075	0.784754	0.00874832	0.833629	0.019157
0.927244	-0.00846536	0.881144	-0.0188017	0.747952	-0.0147134	0.850497	-0.0181376	0.944575	-0.0015659	0.986103	-0.000269991	1.01519	0.00286866	0.788758	0.00881631	0.837633	0.0191423
0.931214	-0.00845211	0.885115	-0.0187868	0.751956	-0.0147336	0.854468	-0.0180938	0.948546	-0.00157018	0.990074	-0.000257654	1.01916	0.00289657	0.792762	0.0088843	0.841637	0.0191277
0.935185	-0.00844149	0.889085	-0.0187814	0.75596	-0.0147539	0.858439	-0.0180647	0.952517	-0.00156911	0.994044	-0.000257115	1.02313	0.00288708	0.796766	0.0089523	0.845641	0.0191131
0.939156	-0.00843264	0.893056	-0.0187824	0.759964	-0.0147742	0.862409	-0.0180454	0.956487	-0.00156441	0.998015	-0.000264551	1.0271	0.00285231	0.80077	0.00902029	0.849645	0.0190985
0.943126	-0.00842379	0.897027	-0.0187835	0.763968	-0.0147944	0.86638	-0.0180261	0.960458	-0.00155971	1.00199	-0.000271987	1.03108	0.00281753	0.804774	0.00908828	0.853649	0.0190839
0.947097	-0.00841494	0.900997	-0.0187845	0.767972	-0.0148147	0.870351	-0.0180069	0.964429	-0.00155501	1.00596	-0.000279423	1.03505	0.00278275	0.808778	0.00915628	0.857653	0.0190693
0.951068	-0.00840609	0.904968	-0.0187855	0.771976	-0.0148349	0.874321	-0.0179876	0.968399	-0.00155031	1.00993	-0.000286859	1.03902	0.00274798	0.812782	0.00922427	0.861657	0.0190547
0.955038	-0.00839724	0.908939	-0.0187866	0.77598	-0.0148552	0.878292	-0.0179684	0.97237	-0.0015456	1.0139	-0.000294295	1.04299	0.0027132	0.816786	0.00929226	0.865661	0.0190401
0.959009	-0.00838839	0.912909	-0.0187876	0.779984	-0.0147976	0.882262	-0.0179491	0.976341	-0.0015409	1.01787	-0.000301731	1.04696	0.00267843	0.82079	0.00930889	0.869665	0.0190365
0.96298	-0.00837953	0.91688	-0.0187887	0.783988	-0.0147401	0.886233	-0.0179298	0.980311	-0.0015362	1.02184	-0.000309167	1.05093	0.00264365	0.824794	0.00932553	0.873669	0.0190329
0.96695	-0.00836762	0.920851	-0.0188038	0.787992	-0.0146826	0.890204	-0.0179072	0.984282	-0.00153088	1.02581	-0.000313513	1.0549	0.00261927	0.828798	0.00934216	0.877673	0.0190293
0.970921	-0.00834358	0.924821	-0.0188749	0.791996	-0.014625	0.894174	-0.0178715	0.988252	-0.00152309	1.02978	-0.000305632	1.05887	0.00263607	0.832802	0.00935879	0.881677	0.0190257
0.974891	-0.00831955	0.928792	-0.0189459	0.796	-0.0145675	0.898145	-0.0178357	0.992223	-0.0015153	1.03375	-0.00029775	1.06284	0.00265286	0.836806	0.00937542	0.885681	0.0190221
0.978862	-0.00829551	0.932762	-0.019017	0.800004	-0.0145099	0.902116	-0.0177999	0.996194	-0.00150751	1.03772	-0.000289869	1.06681	0.00266966	0.84081	0.00939205	0.889685	0.0190185
0.982833	-0.00827147	0.936733	-0.0190881	0.804008	-0.0144524	0.906086	-0.0177641	1.00016	-0.00149972	1.04169	-0.000281988	1.07078	0.00268645	0.844814	0.00940869	0.893689	0.019015
0.986803	-0.00824744	0.940704	-0.0191591	0.808012	-0.0143948	0.910057	-0.0177283	1.00413	-0.00149193	1.04566	-0.000274106	1.07475	0.00270325	0.848818	0.00942532	0.897693	0.0190114
0.990774	-0.0082234	0.944674	-0.0192302	0.812016	-0.0143563	0.914028	-0.0176925	1.00811	-0.00148414	1.04963	-0.000266225	1.07872	0.00272004	0.852822	0.00941305	0.901697	0.0189964
0.994745	-0.00819936	0.948645	-0.0193013	0.81602	-0.014327	0.917998	-0.0176567	1.01208	-0.00147635	1.0536	-0.000258344	1.08269	0.00273683	0.856826	0.00938687	0.905701	0.0189761
0.998715	-0.00817533	0.952616	-0.0193723	0.820024	-0.0142977	0.921969	-0.0176209	1.01605	-0.00146856	1.05757	-0.000250462	1.08666	0.00275363	0.86083	0.00936069	0.909705	0.0189557
1.00269	-0.00817616	0.956586	-0.0194383	0.824028	-0.0142684	0.925939	-0.0176497	1.02002	-0.00146653	1.06155	-0.00024529	1.09063	0.00276427	0.864834	0.00933451	0.913709	0.0189353
1.00666	-0.00818295	0.960557	-0.019503	0.828032	-0.0142391	0.92991	-0.0176939	1.02399	-0.00146588	1.06552	-0.000240767	1.09461	0.00277345	0.868838	0.00930833	0.917713	0.0189149
1.01063	-0.00818973	0.964528	-0.0195677	0.832036	-0.0142098	0.933881	-0.0177381	1.02796	-0.00146523	1.06949	-0.000236243	1.09858	0.00278262	0.872842	0.00928214	0.921717	0.0188946
1.0146	-0.00819652	0.968498	-0.0196324	0.83604	-0.0141805	0.937851	-0.0177824	1.03193	-0.00146457	1.07346	-0.00023172	1.10255	0.00279179	0.876846	0.00925596	0.925721	0.0188742
1.01857	-0.00820331	0.972469	-0.0196971	0.840044	-0.0141512	0.941822	-0.0178266	1.0359	-0.00146392	1.07743	-0.000227197	1.10652	0.00280096	0.88085	0.00922978	0.929725	0.0188538
1.02254	-0.0082101	0.976439	-0.0197618	0.844049	-0.0141315	0.945793	-0.0178708	1.03987	-0.00146327	1.0814	-0.000222674	1.11049	0.00281014	0.884854	0.00919791	0.933729	0.018844
1.02651	-0.00821689	0.98041	-0.0198265	0.848053	-0.0141296	0.949763	-0.0179151	1.04384	-0.00146262	1.08537	-0.000218151	1.11446	0.00281931	0.888858	0.00915549	0.937733	0.018854
1.03048	-0.00822368	0.984381	-0.0198912	0.852057	-0.0141277	0.953734	-0.0179593	1.04781	-0.00146197	1.08934	-0.000213627	1.11843	0.00282848	0.892862	0.00911307	0.941737	0.0188639
1.03445	-0.00821746	0.988351	-0.0198842	0.856061	-0.0141259	0.957705	-0.0180131	1.05178	-0.00145818	1.09331	-0.000212773	1.1224	0.00283477	0.896866	0.00907065	0.945741	0.0188739
1.03842	-0.00819266	0.992322	-0.0197749	0.860065	-0.014124	0.961675	-0.0180804	1.05575	-0.00144991	1.09728	-0.000217159	1.12637	0.00283695	0.90087	0.00902823	0.949745	0.0188838
1.04239	-0.00816785	0.996293	-0.0196656	0.864069	-0.0141222	0.965646	-0.0181478	1.05972	-0.00144164	1.10125	-0.000221545	1.13034	0.00283913	0.904874	0.00898581	0.953749	0.0188937
1.04636	-0.00814305	1.00026	-0.0195563	0.868073	-0.0141203	0.969616	-0.0182152	1.06369	-0.00143337	1.10522	-0.000225931	1.13431	0.00284131	0.908878	0.00894339	0.957753	0.0189037
1.05033	-0.00811825	1.00423	-0.019447	0.872077	-0.0141184	0.973587	-0.0182826	1.06767	-0.0014251	1.10919	-0.000230317	1.13828	0.00284348	0.912882	0.00890097	0.961757	0.0189136
1.0543	-0.00809344	1.0082	-0.0193376	0.876081	-0.0141159	0.977558	-0.01835	1.07164	-0.00141683	1.11316	-0.000234703	1.14225	0.00284566	0.916886	0.00885873	0.965761	0.0189234
1.05827	-0.00806864	1.01218	-0.0192283	0.880085	-0.0140868	0.981528	-0.0184174	1.07561	-0.00140856	1.11713	-0.00023909	1.14622	0.00284784	0.92089	0.00882328	0.969765	0.0189264
1.06225	-0.00804383	1.01615	-0.019119	0.884089	-0.0140576	0.985499	-0.0184848	1.07958	-0.00140029	1.1211	-0.000243476	1.15019	0.00285002	0.924894	0.00878784	0.973769	0.0189295
1.06622	-0.00801941	1.02012	-0.0190088	0.888093	-0.0140285	0.98947	-0.0185494	1.08355	-0.00139216	1.12508	-0.000247519	1.15417	0.00285267	0.928898	0.00875239	0.977773	0.0189326
1.07019	-0.00801715	1.02409	-0.0188468	0.892097	-0.0139994	0.99344	-0.0184523	1.08752	-0.00139247	1.12905	-0.000231482	1.15814	0.00288339	0.932902	0.00871695	0.981777	0.0189356
1.07416	-0.0080149	1.02806	-0.0186848	0.896101	-0.0139703	0.997411	-0.0183551	1.09149	-0.00139278	1.13302	-0.000215445	1.16211	0.00291411	0.936906	0.0086815	0.985781	0.0189387
1.07813	-0.00801264	1.03203	-0.0185229	0.900105	-0.0139412	1.00138	-0.018258	1.09546	-0.00139309	1.13699	-0.000199408	1.16608	0.00294483	0.94091	0.00864606	0.989785	0.0189417
1.0821	-0.00801039	1.036	-0.0183609	0.904109	-0.0139121	1.00535	-0.0181609	1.09943	-0.0013934	1.14096	-0.000183371	1.17005	0.00297555	0.944914	0.00861061	0.993789	0.0189448
1.08607	-0.00800813	1.03997	-0.0181989	0.908113	-0.0138829	1.00932	-0.0180638	1.1034	-0.00139371	1.14493	-0.000167334	1.17402	0.00300626	0.948918	0.00857516	0.997793	0.0189478
1.09004	-0.00800588	1.04394	-0.018037	0.912117	-0.0138808	1.01329	-0.0179667	1.10737	-0.00139401	1.1489	-0.000151297	1.17799	0.00303698	0.952922	0.00855797	1.0018	0.0189268
1.09401	-0.00800362	1.04791	-0.017875	0.916121	-0.0138902	1.01726	-0.0178696	1.11134	-0.00139432	1.15287	-0.000135261	1.18196	0.0030677	0.956926	0.0085486	1.0058	0.0188955
1.09798	-0.00800137	1.05188	-0.017713	0.920125	-0.0138996	1.02123	-0.0177724	1.11531	-0.00139463	1.15684	-0.000119224	1.18593	0.00309842	0.96093	0.00853923	1.00981	0.0188642
1.10195	-0.00799846	1.05585	-0.0176363	0.924129	-0.013909	1.02521	-0.0176694	1.11928	-0.00139061	1.16081	-0.000111327	1.1899	0.00310326	0.964934	0.00852986	1.01381	0.0188329
1.10592	-0.00799515	1.05982	-0.0176115	0.928133	-0.0139184	1.02918	-0.0175627	1.12325	-0.00138395	1.16478	-0.00010838	1.19387	0.00309237	0.968938	0.00852049	1.01781	0.0188016
1.10989	-0.00799184	1.06379	-0.0175867	0.932137	-0.0139279	1.03315	-0.0174561	1.12722	-0.00137729	1.16875	-0.000105433	1.19784	0.00308149	0.972942	0.00851112	1.02182	0.0187703
1.11386	-0.00798853	1.06776	-0.0175619	0.936141	-0.0139373	1.03712	-0.0173494	1.1312	-0.00137064	1.17272	-0.000102486	1.20181	0.0030706	0.976946	0.00850175	1.02582	0.018739
1.11783	-0.00798522	1.07173	-0.0175371	0.940145	-0.0139467	1.04109	-0.0172427	1.13517	-0.00136398	1.17669	-9.95389e-05	1.20578	0.00305971	0.98095	0.00849238	1.02983	0.0187077
1.12181	-0.00798191	1.07571	-0.0175122	0.944149	-0.0139734	1.04506	-0.0171361	1.13914	-0.00135732	1.18066	-9.6592e-05	1.20975	0.00304882	0.984954	0.00850098	1.03383	0.0186805
1.12578	-0.0079786	1.07968	-0.0174874	0.948153	-0.0140291	1.04903	-0.0170294	1.14311	-0.00135067	1.18463	-9.36451e-05	1.21372	0.00303793	0.988958	0.00853954	1.03783	0.0186603
1.12975	-0.00797529	1.08365	-0.0174626	0.952157	-0.0140847	1.053	-0.0169227	1.14708	-0.00134401	1.18861	-9.06981e-05	1.2177	0.00302704	0.992962	0.00857809	1.04184	0.0186401
1.13372	-0.00797326	1.08762	-0.0174704	0.956161	-0.0141403	1.05697	-0.0168436	1.15105	-0.00133783	1.19258	-9.01691e-05	1.22167	0.00301021	0.996966	0.00861665	1.04584	0.01862
1.13769	-0.00797558	1.09159	-0.0175894	0.960165	-0.014196	1.06094	-0.0168585	1.15502	-0.0013333	1.19655	-9.78792e-05	1.22564	0.00297313	1.00097	0.0086552	1.04985	0.0185998
1.14166	-0.00797791	1.09556	-0.0177083	0.964169	-0.0142516	1.06491	-0.0168734	1.15899	-0.00132877	1.20052	-0.000105589	1.22961	0.00293604	1.00497	0.00869376	1.05385	0.0185796
1.14563	-0.00798024	1.09953	-0.0178273	0.968173	-0.0143072	1.06888	-0.0168882	1.16296	-0.00132424	1.20449	-0.000113299	1.23358	0.00289896	1.00898	0.00873232	1.05785	0.0185594
1.1496	-0.00798256	1.1035	-0.0179463	0.972177	-0.0143629	1.07285	-0.0169031	1.16693	-0.00131972	1.20846	-0.000121009	1.23755	0.00286187	1.01298	0.00877087	1.06186	0.0185392
1.15357	-0.00798489	1.10747	-0.0180652	0.976181	-0.0144147	1.07682	-0.0169179	1.1709	-0.00131519	1.21243	-0.000128719	1.24152	0.00282478	1.01699	0.00880806	1.06586	0.0185194
1.15754	-0.00798722	1.11144	-0.0181842	0.980185	-0.0143951	1.08079	-0.0169328	1.17487	-0.00131066	1.2164	-0.000136429	1.24549	0.0027877	1.02099	0.00881918	1.06987	0.0185071
1.16151	-0.00798954	1.11541	-0.0183031	0.984189	-0.0143755	1.08476	-0.0169476	1.17884	-0.00130613	1.22037	-0.000144139	1.24946	0.00275061	1.02499	0.00883031	1.07387	0.0184947
1.16548	-0.00799187	1.11938	-0.0184221	0.988193	-0.0143559	1.08874	-0.0169625	1.18281	-0.0013016	1.22434	-0.000151849	1.25343	0.00271353	1.029	0.00884143	1.07787	0.0184824
1.16945	-0.00797486	1.12335	-0.0184893	0.992197	-0.0143363	1.09271	-0.0170298	1.18678	-0.00129632	1.22831	-0.000161127	1.2574	0.0027054	1.033	0.00885255	1.08188	0.01847
1.17342	-0.00795394	1.12732	-0.018546	0.996201	-0.0143167	1.09668	-0.0171078	1.19075	-0.0012909	1.23228	-0.000170722	1.26137	0.00270312	1.03701	0.00886368	1.08588	0.0184577
1.17739	-0.00793302	1.13129	-0.0186028	1.0002	-0.0142971	1.10065	-0.0171857	1.19473	-0.00128548	1.23625	-0.000180317	1.26534	0.00270085	1.04101	0.0088748	1.08989	0.0184453
1.18136	-0.00791211	1.13526	-0.0186595	1.00421	-0.0142774	1.10462	-0.0172637	1.1987	-0.00128006	1.24022	-0.000189912	1.26931	0.00269857	1.04501	0.00888593	1.09389	0.018433
1.18534	-0.00789119	1.13924	-0.0187163	1.00821	-0.0142578	1.10859	-0.0173416	1.20267	-0.00127464	1.24419	-0.000199506	1.27328	0.00269629	1.04902	0.00889705	1.09789	0.0184206
1.18931	-0.00787027	1.14321	-0.018773	1.01222	-0.0142016	1.11256	-0.0174196	1.20664	-0.00126922	1.24817	-0.000209101	1.27725	0.00269402	1.05302	0.00888535	1.1019	0.0184065
1.19328	-0.00784935	1.14718	-0.0188298	1.01622	-0.0141314	1.11653	-0.0174975	1.21061	-0.00126379	1.25214	-0.000218696	1.28123	0.00269174	1.05703	0.008865	1.1059	0.0183916
1.19725	-0.00782843	1.15115	-0.0188865	1.02022	-0.0140613	1.1205	-0.0175755	1.21458	-0.00125837	1.25611	-0.00022829	1.2852	0.00268946	1.06103	0.00884465	1.10991	0.0183768
1.20122	-0.00781155	1.15512	-0.018879	1.02423	-0.0139911	1.12447	-0.0176481	1.21855	-0.00125677	1.26008	-0.000231926	1.28917	0.00269987	1.06503	0.0088243	1.11391	0.018362
1.20519	-0.00779987	1.15909	-0.0187887	1.02823	-0.0139209	1.12844	-0.0177139	1.22252	-0.0012601	1.26405	-0.000227882	1.29314	0.00272663	1.06904	0.00880395	1.11791	0.0183471
1.20916	-0.00778819	1.16306	-0.0186985	1.03224	-0.0138508	1.13241	-0.0177796	1.22649	-0.00126343	1.26802	-0.000223839	1.29711	0.00275339	1.07304	0.0087836	1.12192	0.0183323
1.21313	-0.00777651	1.16703	-0.0186082	1.03624	-0.0137806	1.13638	-0.0178454	1.23046	-0.00126676	1.27199	-0.000219795	1.30108	0.00278015	1.07705	0.00876325	1.12592	0.0183175
1.2171	-0.00776482	1.171	-0.0185179	1.04024	-0.0137105	1.14035	-0.0179112	1.23443	-0.00127009	1.27596	-0.000215752	1.30505	0.00280691	1.08105	0.00874289	1.12993	0.0183026
1.22107	-0.00775314	1.17497	-0.0184277	1.04425	-0.0136495	1.14432	-0.017977	1.2384	-0.00127342	1.27993	-0.000211708	1.30902	0.00283367	1.08505	0.00872548	1.13393	0.0183026
1.22504	-0.00774146	1.17894	-0.0183374	1.04825	-0.0136021	1.1483	-0.0180428	1.24237	-0.00127675	1.2839	-0.000207665	1.31299	0.00286042	1.08906	0.00871246	1.13793	0.0183248
1.22901	-0.00772978	1.18291	-0.0182471	1.05226	-0.0135548	1.15227	-0.0181086	1.24634	-0.00128007	1.28787	-0.000203621	1.31696	0.00288718	1.09306	0.00869944	1.14194	0.018347
1.23298	-0.00771837	1.18688	-0.0181571	1.05626	-0.0135075	1.15624	-0.0181668	1.25031	-0.00128329	1.29184	-0.000198848	1.32093	0.00291336	1.09707	0.00868642	1.14594	0.0183691
1.23695	-0.00771324	1.19085	-0.0180727	1.06026	-0.0134602	1.16021	-0.0180524	1.25429	-0.00128387	1.29581	-0.000177431	1.3249	0.0029263	1.10107	0.0086734	1.14995	0.0183913
1.24092	-0.0077081	1.19482	-0.0179883	1.06427	-0.0134129	1.16418	-0.0179381	1.25826	-0.00128445	1.29978	-0.000156014	1.32887	0.00293923	1.10507	0.00866038	1.15395	0.0184135
1.24489	-0.00770297	1.1988	-0.0179039	1.06827	-0.0133655	1.16815	-0.0178237	1.26223	-0.00128504	1.30375	-0.000134597	1.33284	0.00295216	1.10908	0.00864736	1.15795	0.0184357
1.24887	-0.00769784	1.20277	-0.0178195	1.07228	-0.0133182	1.17212	-0.0177094	1.2662	-0.00128562	1.30772	-0.000113181	1.33681	0.0029651	1.11308	0.00863434	1.16196	0.0184578
1.25284	-0.0076927	1.20674	-0.0177351	1.07628	-0.0132761	1.17609	-0.017595	1.27017	-0.0012862	1.3117	-9.17638e-05	1.34079	0.00297803	1.11709	0.00862372	1.16596	0.0184773
1.25681	-0.00768757	1.21071	-0.0176507	1.08028	-0.0132986	1.18006	-0.0174807	1.27414	-0.00128679	1.31567	-7.03471e-05	1.34476	0.00299097	1.12109	0.00864268	1.16997	0.0184631
1.26078	-0.00768244	1.21468	-0.0175663	1.08429	-0.0133211	1.18403	-0.0173663	1.27811	-0.00128737	1.31964	-4.89303e-05	1.34873	0.0030039	1.12509	0.00866164	1.17397	0.0184489
1.26475	-0.0076773	1.21865	-0.0174819	1.08829	-0.0133436	1.188	-0.017252	1.28208	-0.00128795	1.32361	-2.75135e-05	1.3527	0.00301683	1.1291	0.00868059	1.17797	0.0184347
1.26872	-0.00767518	1.22262	-0.0174794	1.0923	-0.0133661	1.19197	-0.0171235	1.28605	-0.00128729	1.32758	-2.15511e-05	1.35667	0.00301926	1.1331	0.00869955	1.18198	0.0184205
1.27269	-0.0076747	1.22659	-0.0175214	1.0963	-0.0133886	1.19594	-0.0169875	1.29002	-0.00128596	1.33155	-2.40183e-05	1.36064	0.00301596	1.13711	0.00871851	1.18598	0.0184064
1.27666	-0.00767422	1.23056	-0.0175634	1.1003	-0.0134111	1.19991	-0.0168514	1.29399	-0.00128462	1.33552	-2.64855e-05	1.36461	0.00301266	1.14111	0.00873746	1.18999	0.0183922
1.28063	-0.00767374	1.23453	-0.0176054	1.10431	-0.0134336	1.20388	-0.0167153	1.29796	-0.00128328	1.33949	-2.89528e-05	1.36858	0.00300936	1.14511	0.00875642	1.19399	0.018378
1.2846	-0.00767326	1.2385	-0.0176474	1.10831	-0.0134561	1.20785	-0.0165792	1.30193	-0.00128194	1.34346	-3.142e-05	1.37255	0.00300607	1.14912	0.00877538	1.19799	0.0183638
1.28857	-0.00767278	1.24247	-0.0176895	1.11232	-0.0134849	1.21183	-0.0164431	1.3059	-0.0012806	1.34743	-3.38872e-05	1.37652	0.00300277	1.15312	0.00880769	1.202	0.0183629
1.29254	-0.0076723	1.24644	-0.0177315	1.11632	-0.0135157	1.2158	-0.016307	1.30987	-0.00127926	1.3514	-3.63544e-05	1.38049	0.00299947	1.15713	0.00884446	1.206	0.0183664
1.29651	-0.00767182	1.25041	-0.0177735	1.12032	-0.0135466	1.21977	-0.0161709	1.31384	-0.00127793	1.35537	-3.88216e-05	1.38446	0.00299617	1.16113	0.00888123	1.21001	0.0183699
1.30048	-0.00767155	1.25438	-0.0178215	1.12433	-0.0135774	1.22374	-0.0160892	1.31782	-0.00127604	1.35934	-4.11593e-05	1.38843	0.00299462	1.16513	0.008918	1.21401	0.0183734
1.30445	-0.00767188	1.25835	-0.0178871	1.12833	-0.0136083	1.22771	-0.0161685	1.32179	-0.00127254	1.36331	-4.31125e-05	1.3924	0.00299828	1.16914	0.00895477	1.21801	0.018377
1.30842	-0.00767222	1.26233	-0.0179527	1.13234	-0.0136391	1.23168	-0.0162479	1.32576	-0.00126904	1.36728	-4.50657e-05	1.39637	0.00300195	1.17314	0.00899154	1.22202	0.0183805
1.3124	-0.00767255	1.2663	-0.0180183	1.13634	-0.0136699	1.23565	-0.0163273	1.32973	-0.00126554	1.37125	-4.70189e-05	1.40034	0.00300561	1.17715	0.0090283	1.22602	0.018384
1.31637	-0.00767289	1.27027	-0.0180839	1.14034	-0.0137008	1.23962	-0.0164067	1.3337	-0.00126204	1.37523	-4.89721e-05	1.40432	0.00300927	1.18115	0.00906507	1.23003	0.0183875
1.32034	-0.00767322	1.27424	-0.0181495	1.14435	-0.0137174	1.24359	-0.0164861	1.33767	-0.00125854	1.3792	-5.09253e-05	1.40829	0.00301293	1.18515	0.00908895	1.23403	0.0183924
1.32431	-0.00767356	1.27821	-0.0182152	1.14835	-0.0137148	1.24756	-0.0165655	1.34164	-0.00125504	1.38317	-5.28785e-05	1.41226	0.0030166	1.18916	0.00909539	1.23803	0.0183991
1.32828	-0.0076739	1.28218	-0.0182808	1.15236	-0.0137122	1.25153	-0.0166448	1.34561	-0.00125154	1.38714	-5.48317e-05	1.41623	0.00302026	1.19316	0.00910183	1.24204	0.0184059
1.33225	-0.00767423	1.28615	-0.0183464	1.15636	-0.0137097	1.2555	-0.0167242	1.34958	-0.00124804	1.39111	-5.67849e-05	1.4202	0.00302392	1.19717	0.00910826	1.24604	0.0184126
1.33622	-0.00765725	1.29012	-0.0183192	1.16036	-0.0137071	1.25947	-0.0168095	1.35355	-0.00123739	1.39508	-5.89437e-05	1.42417	0.00299124	1.20117	0.0091147	1.25005	0.0184193
1.34019	-0.00763739	1.29409	-0.0182766	1.16437	-0.0137045	1.26344	-0.0168958	1.35752	-0.00122556	1.39905	-6.11368e-05	1.42814	0.00295251	1.20517	0.00912114	1.25405	0.018426
1.34416	-0.00761753	1.29806	-0.018234	1.16837	-0.0137019	1.26741	-0.0169821	1.36149	-0.00121372	1.40302	-6.33299e-05	1.43211	0.00291377	1.20918	0.00912758	1.25805	0.0184328
1.34813	-0.00759767	1.30203	-0.0181914	1.17238	-0.0136993	1.27138	-0.0170683	1.36546	-0.00120188	1.40699	-6.5523e-05	1.43608	0.00287504	1.21318	0.00913402	1.26206	0.0184395
1.3521	-0.00757781	1.306	-0.0181488	1.17638	-0.0136909	1.27536	-0.0171546	1.36943	-0.00119004	1.41096	-6.77161e-05	1.44005	0.0028363	1.21719	0.00913606	1.26606	0.0184444
1.35607	-0.00755794	1.30997	-0.0181062	1.18038	-0.0136298	1.27933	-0.0172409	1.3734	-0.0011782	1.41493	-6.99091e-05	1.44402	0.00279756	1.22119	0.00909858	1.27007	0.0184326
1.36004	-0.00753808	1.31394	-0.0180636	1.18439	-0.0135687	1.2833	-0.0173271	1.37737	-0.00116636	1.4189	-7.21022e-05	1.44799	0.00275883	1.22519	0.00906109	1.27407	0.0184208
1.36401	-0.00751822	1.31791	-0.018021	1.18839	-0.0135076	1.28727	-0.0174134	1.38135	-0.00115452	1.42287	-7.42953e-05	1.45196	0.00272009	1.2292	0.00902361	1.27807	0.0184091
1.36798	-0.0075158	1.32188	-0.0179499	1.1924	-0.0134465	1.29124	-0.0174563	1.38532	-0.00114739	1.42684	-7.96717e-05	1.45593	0.00270225	1.2332	0.00898612	1.28208	0.0183973
1.37196	-0.00753367	1.32586	-0.0178457	1.1964	-0.0133854	1.29521	-0.0174486	1.38929	-0.00114575	1.43081	-8.87525e-05	1.4599	0.00270872	1.23721	0.00894864	1.28608	0.0183855
1.37593	-0.00755154	1.32983	-0.0177415	1.2004	-0.0133243	1.29918	-0.0174409	1.39326	-0.0011441	1.43479	-9.78332e-05	1.46387	0.00271518	1.24121	0.00891116	1.29009	0.0183737
1.3799	-0.00756941	1.3338	-0.0176373	1.20441	-0.0132632	1.30315	-0.0174332	1.39723	-0.00114245	1.43876	-0.000106914	1.46785	0.00272165	1.24521	0.00887367	1.29409	0.0183619
1.38387	-0.00758728	1.33777	-0.0175331	1.20841	-0.0132021	1.30712	-0.0174255	1.4012	-0.00114081	1.44273	-0.000115995	1.47182	0.00272812	1.24922	0.00883619	1.29809	0.0183502
1.38784	-0.00760515	1.34174	-0.0174289	1.21242	-0.0131722	1.31109	-0.0174178	1.40517	-0.00113916	1.4467	-0.000125075	1.47579	0.00273458	1.25322	0.00878967	1.3021	0.018329
1.39181	-0.00762302	1.34571	-0.0173248	1.21642	-0.0131514	1.31506	-0.0174101	1.40914	-0.00113751	1.45067	-0.000134156	1.47976	0.00274105	1.25723	0.00874052	1.3061	0.0183051
1.39578	-0.0076409	1.34968	-0.0172206	1.22042	-0.0131307	1.31903	-0.0174025	1.41311	-0.00113586	1.45464	-0.000143237	1.48373	0.00274752	1.26123	0.00869138	1.31011	0.0182812
1.39975	-0.0076565	1.35365	-0.0171216	1.22443	-0.0131099	1.323	-0.017388	1.41708	-0.00113442	1.45861	-0.00015082	1.4877	0.0027558	1.26523	0.00864223	1.31411	0.0182573
1.40372	-0.00764059	1.35762	-0.0170949	1.22843	-0.0130891	1.32697	-0.0172804	1.42105	-0.00113572	1.46258	-0.000137627	1.49167	0.00278933	1.26924	0.00859309	1.31811	0.0182334
1.40769	-0.00762469	1.36159	-0.0170683	1.23244	-0.0130683	1.33094	-0.0171727	1.42502	-0.00113702	1.46655	-0.000124435	1.49564	0.00282285	1.27324	0.00854395	1.32212	0.0182095
1.41166	-0.00760879	1.36556	-0.0170416	1.23644	-0.0130475	1.33492	-0.0170651	1.42899	-0.00113833	1.47052	-0.000111242	1.49961	0.00285637	1.27725	0.0084948	1.32612	0.0181856
1.41563	-0.00759288	1.36953	-0.0170149	1.24044	-0.0130268	1.33889	-0.0169574	1.43296	-0.00113963	1.47449	-9.80491e-05	1.50358	0.00288989	1.28125	0.00844566	1.33013	0.0181617
1.4196	-0.00757698	1.3735	-0.0169883	1.24445	-0.0130377	1.34286	-0.0168498	1.43693	-0.00114093	1.47846	-8.48564e-05	1.50755	0.00292342	1.28525	0.00841206	1.33413	0.0181438
1.42357	-0.00756107	1.37747	-0.0169616	1.24845	-0.0130875	1.34683	-0.0167421	1.44091	-0.00114224	1.48243	-7.16636e-05	1.51152	0.00295694	1.28926	0.00839747	1.33813	0.0181333
1.42754	-0.00754517	1.38144	-0.016935	1.25246	-0.0131373	1.3508	-0.0166345	1.44488	-0.00114354	1.4864	-5.84709e-05	1.51549	0.00299046	1.29326	0.00838288	1.34214	0.0181227
1.43151	-0.00752927	1.38542	-0.0169083	1.25646	-0.0131871	1.35477	-0.0165268	1.44885	-0.00114485	1.49037	-4.52782e-05	1.51946	0.00302398	1.29727	0.00836828	1.34614	0.0181122
1.43549	-0.00751797	1.38939	-0.0168921	1.26046	-0.0132369	1.35874	-0.016459	1.45282	-0.00114924	1.49434	-3.32142e-05	1.52343	0.00304701	1.30127	0.00835369	1.35015	0.0181016
1.43946	-0.00750893	1.39336	-0.016881	1.26447	-0.0132866	1.36271	-0.0164107	1.45679	-0.00115514	1.49832	-2.17006e-05	1.52741	0.00306493	1.30527	0.0083391	1.35415	0.0180911
1.44343	-0.00749989	1.39733	-0.0168699	1.26847	-0.0133364	1.36668	-0.0163624	1.46076	-0.00116105	1.50229	-1.01869e-05	1.53138	0.00308285	1.30928	0.00832451	1.35815	0.0180805
1.4474	-0.00749084	1.4013	-0.0168588	1.27248	-0.0133862	1.37065	-0.016314	1.46473	-0.00116695	1.50626	1.32671e-06	1.53535	0.00310076	1.31328	0.00830992	1.36216	0.01807
1.45137	-0.0074818	1.40527	-0.0168477	1.27648	-0.0134298	1.37462	-0.0162657	1.4687	-0.00117285	1.51023	1.28404e-05	1.53932	0.00311868	1.31729	0.00830333	1.36616	0.0180613
1.45534	-0.00747276	1.40924	-0.0168367	1.28048	-0.0134303	1.37859	-0.0162174	1.47267	-0.00117875	1.5142	2.4354e-05	1.54329	0.0031366	1.32129	0.00835276	1.37017	0.0180661
1.45931	-0.00746371	1.41321	-0.0168256	1.28449	-0.0134308	1.38256	-0.016169	1.47664	-0.00118466	1.51817	3.58677e-05	1.54726	0.00315451	1.32529	0.00840218	1.37417	0.0180708
1.46328	-0.00745467	1.41718	-0.0168145	1.28849	-0.0134313	1.38653	-0.0161207	1.48061	-0.00119056	1.52214	4.73813e-05	1.55123	0.00317243	1.3293	0.00845161	1.37817	0.0180756
1.46725	-0.00745043	1.42115	-0.0168183	1.2925	-0.0134318	1.3905	-0.0160871	1.48458	-0.00119253	1.52611	5.22146e-05	1.5552	0.00317426	1.3333	0.00850104	1.38218	0.0180803
1.47122	-0.00745873	1.42512	-0.016861	1.2965	-0.0134323	1.39447	-0.016092	1.48855	-0.00118426	1.53008	3.96387e-05	1.55917	0.00313417	1.33731	0.00855047	1.38618	0.018085
1.47519	-0.00746703	1.42909	-0.0169038	1.3005	-0.0134328	1.39845	-0.0160968	1.49252	-0.00117599	1.53405	2.70628e-05	1.56314	0.00309408	1.34131	0.0085999	1.39019	0.0180898
1.47916	-0.00747533	1.43306	-0.0169465	1.30451	-0.0134333	1.40242	-0.0161017	1.49649	-0.00116772	1.53802	1.44869e-05	1.56711	0.00305399	1.34531	0.00864933	1.39419	0.0180945
1.48313	-0.00748363	1.43703	-0.0169892	1.30851	-0.0134338	1.40639	-0.0161065	1.50046	-0.00115945	1.54199	1.91096e-06	1.57108	0.0030139	1.34932	0.00869876	1.39819	0.0180993
1.4871	-0.00749193	1.441	-0.0170319	1.31252	-0.0133944	1.41036	-0.0161114	1.50444	-0.00115118	1.54596	-1.0665e-05	1.57505	0.00297382	1.35332	0.00873775	1.4022	0.0180959
1.49107	-0.00750023	1.44497	-0.0170746	1.31652	-0.0133451	1.41433	-0.0161163	1.50841	-0.00114291	1.54993	-2.32409e-05	1.57902	0.00293373	1.35733	0.00877412	1.4062	0.0180904
1.49504	-0.00750853	1.44895	-0.0171173	1.32052	-0.0132957	1.4183	-0.0161211	1.51238	-0.00113464	1.5539	-3.58168e-05	1.58299	0.00289364	1.36133	0.0088105	1.41021	0.018085
1.49902	-0.00751683	1.45292	-0.0171601	1.32453	-0.0132463	1.42227	-0.016126	1.51635	-0.00112637	1.55787	-4.83927e-05	1.58696	0.00285355	1.36533	0.00884687	1.41421	0.0180796
1.50299	-0.00750278	1.45689	-0.0172091	1.32853	-0.0131969	1.42624	-0.0161498	1.52032	-0.00112107	1.56185	-5.75218e-05	1.59094	0.00283425	1.36934	0.00888325	1.41821	0.0180742
1.50696	-0.00748575	1.46086	-0.017259	1.33254	-0.0131476	1.43021	-0.0161762	1.52429	-0.00111616	1.56582	-6.61913e-05	1.59491	0.00281772	1.37334	0.00891962	1.42222	0.0180687
1.51093	-0.00746872	1.46483	-0.0173089	1.33654	-0.0130982	1.43418	-0.0162027	1.52826	-0.00111125	1.56979	-7.48608e-05	1.59888	0.00280119	1.37735	0.008956	1.42622	0.0180633
1.5149	-0.00745169	1.4688	-0.0173587	1.34055	-0.0130488	1.43815	-0.0162291	1.53223	-0.00110635	1.57376	-8.35303e-05	1.60285	0.00278466	1.38135	0.00899237	1.43023	0.0180579
1.51887	-0.00743465	1.47277	-0.0174086	1.34455	-0.013013	1.44212	-0.0162555	1.5362	-0.00110144	1.57773	-9.21999e-05	1.60682	0.00276813	1.38535	0.00900936	1.43423	0.0180605
1.52284	-0.00741762	1.47674	-0.0174585	1.34855	-0.0129922	1.44609	-0.0162819	1.54017	-0.00109653	1.5817	-0.000100869	1.61079	0.0027516	1.38936	0.00900493	1.43823	0.018072
1.52681	-0.00740059	1.48071	-0.0175084	1.35256	-0.0129714	1.45006	-0.0163083	1.54414	-0.00109162	1.58567	-0.000109539	1.61476	0.00273507	1.39336	0.0090005	1.44224	0.0180835
1.53078	-0.00738356	1.48468	-0.0175582	1.35656	-0.0129507	1.45403	-0.0163347	1.54811	-0.00108672	1.58964	-0.000118208	1.61873	0.00271854	1.39737	0.00899606	1.44624	0.018095
1.53475	-0.00737856	1.48865	-0.0176044	1.36057	-0.0129299	1.458	-0.0163872	1.55208	-0.00108372	1.59361	-0.000116189	1.6227	0.00272052	1.40137	0.00899163	1.45025	0.0181065
1.53872	-0.00738621	1.49262	-0.0176467	1.36457	-0.0129091	1.46198	-0.016467	1.55605	-0.00108272	1.59758	-0.000102928	1.62667	0.00274196	1.40537	0.00898719	1.45425	0.018118
1.54269	-0.00739386	1.49659	-0.0176891	1.36857	-0.0128883	1.46595	-0.0165469	1.56002	-0.00108173	1.60155	-8.96664e-05	1.63064	0.00276341	1.40938	0.00898276	1.45825	0.0181295
1.54666	-0.00740152	1.50056	-0.0177314	1.37258	-0.0128675	1.46992	-0.0166268	1.56399	-0.00108073	1.60552	-7.64052e-05	1.63461	0.00278486	1.41338	0.00897832	1.46226	0.018141
1.55063	-0.00740917	1.50453	-0.0177737	1.37658	-0.012846	1.47389	-0.0167067	1.56797	-0.00107974	1.60949	-6.31439e-05	1.63858	0.0028063	1.41739	0.00896986	1.46626	0.0181509
1.5546	-0.00741682	1.5085	-0.017816	1.38059	-0.0128202	1.47786	-0.0167866	1.57194	-0.00107874	1.61346	-4.98827e-05	1.64255	0.00282775	1.42139	0.00893856	1.47027	0.0181516
1.55858	-0.00742447	1.51248	-0.0178583	1.38459	-0.0127945	1.48183	-0.0168664	1.57591	-0.00107775	1.61743	-3.66214e-05	1.64652	0.00284919	1.42539	0.00890727	1.47427	0.0181522
1.56255	-0.00743213	1.51645	-0.0179006	1.38859	-0.0127687	1.4858	-0.0169463	1.57988	-0.00107675	1.6214	-2.33601e-05	1.65049	0.00287064	1.4294	0.00887597	1.47827	0.0181529
1.56652	-0.00743946	1.52042	-0.0179288	1.3926	-0.0127429	1.48977	-0.017016	1.58385	-0.00107599	1.62538	-1.08369e-05	1.65447	0.00289348	1.4334	0.00884467	1.48228	0.0181535
1.57049	-0.00744371	1.52439	-0.0178181	1.3966	-0.0127171	1.49374	-0.0169859	1.58782	-0.00107757	1.62935	-5.55981e-06	1.65844	0.00292997	1.43741	0.00881338	1.48628	0.0181542
1.57446	-0.00744796	1.52836	-0.0177073	1.40061	-0.0126914	1.49771	-0.0169557	1.59179	-0.00107915	1.63332	-2.82717e-07	1.66241	0.00296646	1.44141	0.00878208	1.49029	0.0181548
1.57843	-0.0074522	1.53233	-0.0175966	1.40461	-0.0126656	1.50168	-0.0169256	1.59576	-0.00108073	1.63729	4.99437e-06	1.66638	0.00300295	1.44541	0.00875078	1.49429	0.0181555
1.5824	-0.00745645	1.5363	-0.0174859	1.40861	-0.0126398	1.50565	-0.0168954	1.59973	-0.00108231	1.64126	1.02715e-05	1.67035	0.00303945	1.44942	0.00871949	1.49829	0.0181561
1.58637	-0.00746069	1.54027	-0.0173751	1.41262	-0.0126384	1.50962	-0.0168652	1.6037	-0.00108389	1.64523	1.55486e-05	1.67432	0.00307594	1.45342	0.00870262	1.5023	0.0181481
1.59034	-0.00746494	1.54424	-0.0172644	1.41662	-0.0126422	1.51359	-0.0168351	1.60767	-0.00108547	1.6492	2.08257e-05	1.67829	0.00311243	1.45743	0.00868881	1.5063	0.0181383
1.59431	-0.00746918	1.54821	-0.0171537	1.42063	-0.012646	1.51756	-0.0168049	1.61164	-0.00108704	1.65317	2.61027e-05	1.68226	0.00314892	1.46143	0.00867501	1.51031	0.0181285
1.59828	-0.00747343	1.55218	-0.0170429	1.42463	-0.0126497	1.52154	-0.0167748	1.61561	-0.00108862	1.65714	3.13798e-05	1.68623	0.00318542	1.46543	0.0086612	1.51431	0.0181187
1.60225	-0.00746854	1.55615	-0.0169432	1.42863	-0.0126535	1.52551	-0.0166827	1.61958	-0.00108809	1.66111	3.66569e-05	1.6902	0.00320529	1.46944	0.0086474	1.51831	0.0181088
1.60622	-0.00745969	1.56012	-0.0168482	1.43264	-0.0126573	1.52948	-0.0165639	1.62355	-0.00108665	1.66508	4.1934e-05	1.69417	0.00321796	1.47344	0.00863359	1.52232	0.018099
1.61019	-0.00745084	1.56409	-0.0167532	1.43664	-0.0126611	1.53345	-0.016445	1.62753	-0.00108521	1.66905	4.72112e-05	1.69814	0.00323063	1.47745	0.00861979	1.52632	0.0180892
1.61416	-0.00744199	1.56806	-0.0166582	1.44065	-0.0126648	1.53742	-0.0163261	1.6315	-0.00108377	1.67302	5.24883e-05	1.70211	0.0032433	1.48145	0.00860598	1.53033	0.0180794
1.61813	-0.00743313	1.57204	-0.0165632	1.44465	-0.0126811	1.54139	-0.0162072	1.63547	-0.00108233	1.67699	5.77654e-05	1.70608	0.00325597	1.48545	0.00860112	1.53433	0.0180786
1.62211	-0.00742428	1.57601	-0.0164682	1.44865	-0.0127098	1.54536	-0.0160884	1.63944	-0.00108089	1.68096	6.30425e-05	1.71005	0.00326864	1.48946	0.00860519	1.53833	0.0180869
1.62608	-0.00741543	1.57998	-0.0163732	1.45266	-0.0127386	1.54933	-0.0159695	1.64341	-0.00107945	1.68494	6.83196e-05	1.71403	0.00328131	1.49346	0.00860927	1.54234	0.0180952
1.63005	-0.00740658	1.58395	-0.0162782	1.45666	-0.0127673	1.5533	-0.0158506	1.64738	-0.00107801	1.68891	7.35967e-05	1.718	0.00329398	1.49747	0.00861334	1.54634	0.0181035
1.63402	-0.00740033	1.58792	-0.0162197	1.46067	-0.012796	1.55727	-0.0157537	1.65135	-0.00107726	1.69288	7.90189e-05	1.72197	0.00328963	1.50147	0.00861742	1.55035	0.0181118
1.63799	-0.00740006	1.59189	-0.0162453	1.46467	-0.0128248	1.56124	-0.0157073	1.65532	-0.00107812	1.69685	8.47757e-05	1.72594	0.00324605	1.50547	0.0086215	1.55435	0.0181201
1.64196	-0.0073998	1.59586	-0.0162709	1.46867	-0.0128535	1.56521	-0.0156609	1.65929	-0.00107898	1.70082	9.05325e-05	1.72991	0.00320246	1.50948	0.00862557	1.55835	0.0181284
1.64593	-0.00739953	1.59983	-0.0162965	1.47268	-0.0128822	1.56918	-0.0156145	1.66326	-0.00107983	1.70479	9.62893e-05	1.73388	0.00315887	1.51348	0.00862965	1.56236	0.0181367
1.6499	-0.00739927	1.6038	-0.016322	1.47668	-0.0129077	1.57315	-0.0155681	1.66723	-0.00108069	1.70876	0.000102046	1.73785	0.00311529	1.51749	0.00863669	1.56636	0.0181415
1.65387	-0.00739901	1.60777	-0.0163476	1.48069	-0.0129174	1.57712	-0.0155217	1.6712	-0.00108155	1.71273	0.000107803	1.74182	0.0030717	1.52149	0.00865773	1.57037	0.0181304
1.65784	-0.00739874	1.61174	-0.0163732	1.48469	-0.0129272	1.58109	-0.0154753	1.67517	-0.00108241	1.7167	0.00011356	1.74579	0.00302812	1.52549	0.00867876	1.57437	0.0181192
1.66181	-0.00739848	1.61571	-0.0163988	1.48869	-0.012937	1.58507	-0.0154289	1.67914	-0.00108326	1.72067	0.000119317	1.74976	0.00298453	1.5295	0.00869979	1.57837	0.0181081
1.66578	-0.00739821	1.61968	-0.0164244	1.4927	-0.0129467	1.58904	-0.0153825	1.68311	-0.00108412	1.72464	0.000125073	1.75373	0.00294094	1.5335	0.00872082	1.58238	0.0180969
1.66975	-0.00739741	1.62365	-0.0164873	1.4967	-0.0129565	1.59301	-0.0154551	1.68708	-0.00107903	1.72861	0.000109776	1.7577	0.00293105	1.53751	0.00874185	1.58638	0.0180857
1.67372	-0.00739654	1.62762	-0.016554	1.50071	-0.0129663	1.59698	-0.0155399	1.69106	-0.00107334	1.73258	9.23342e-05	1.76167	0.00292458	1.54151	0.00876289	1.59039	0.0180746
1.67769	-0.00739568	1.63159	-0.0166207	1.50471	-0.012976	1.60095	-0.0156247	1.69503	-0.00106764	1.73655	7.48924e-05	1.76564	0.00291811	1.54551	0.00878392	1.59439	0.0180634
1.68166	-0.00739482	1.63557	-0.0166873	1.50871	-0.0129858	1.60492	-0.0157095	1.699	-0.00106194	1.74052	5.74505e-05	1.76961	0.00291165	1.54952	0.00880495	1.59839	0.0180522
1.68564	-0.00739395	1.63954	-0.016754	1.51272	-0.0129784	1.60889	-0.0157942	1.70297	-0.00105625	1.74449	4.00087e-05	1.77358	0.00290518	1.55352	0.00880859	1.6024	0.0180604
1.68961	-0.00739309	1.64351	-0.0168207	1.51672	-0.0129679	1.61286	-0.015879	1.70694	-0.00105055	1.74847	2.25669e-05	1.77756	0.00289871	1.55753	0.00880916	1.6064	0.0180721
1.69358	-0.00739223	1.64748	-0.0168874	1.52073	-0.0129574	1.61683	-0.0159638	1.71091	-0.00104485	1.75244	5.12511e-06	1.78153	0.00289224	1.56153	0.00880973	1.61041	0.0180837
1.69755	-0.00739136	1.65145	-0.0169541	1.52473	-0.0129469	1.6208	-0.0160486	1.71488	-0.00103916	1.75641	-1.23167e-05	1.7855	0.00288578	1.56553	0.0088103	1.61441	0.0180953
1.70152	-0.00738115	1.65542	-0.0170032	1.52873	-0.0129364	1.62477	-0.0161164	1.71885	-0.00103246	1.76038	-2.65265e-05	1.78947	0.00287522	1.56954	0.00881088	1.61841	0.0181069
1.70549	-0.00736206	1.65939	-0.0170357	1.53274	-0.0129259	1.62874	-0.0161681	1.72282	-0.00102481	1.76435	-3.76632e-05	1.79344	0.00286077	1.57354	0.00881145	1.62242	0.0181186
1.70946	-0.00734296	1.66336	-0.0170681	1.53674	-0.0129155	1.63271	-0.0162197	1.72679	-0.00101715	1.76832	-4.87999e-05	1.79741	0.00284631	1.57755	0.00881202	1.62642	0.0181302
1.71343	-0.00732387	1.66733	-0.0171006	1.54075	-0.012905	1.63668	-0.0162714	1.73076	-0.0010095	1.77229	-5.99366e-05	1.80138	0.00283186	1.58155	0.00881259	1.63043	0.0181418
1.7174	-0.00730477	1.6713	-0.017133	1.54475	-0.0128702	1.64065	-0.016323	1.73473	-0.00100185	1.77626	-7.10733e-05	1.80535	0.00281741	1.58555	0.008803	1.63443	0.0181459
1.72137	-0.00728568	1.67527	-0.0171655	1.54875	-0.0128134	1.64462	-0.0163747	1.7387	-0.000994198	1.78023	-8.221e-05	1.80932	0.00280296	1.58956	0.00878423	1.63843	0.0181431
1.72534	-0.00726658	1.67924	-0.017198	1.55276	-0.0127567	1.6486	-0.0164264	1.74267	-0.000986545	1.7842	-9.33467e-05	1.81329	0.00278851	1.59356	0.00876545	1.64244	0.0181404
1.72931	-0.00724749	1.68321	-0.0172304	1.55676	-0.0126999	1.65257	-0.016478	1.74664	-0.000978893	1.78817	-0.000104483	1.81726	0.00277406	1.59757	0.00874667	1.64644	0.0181376
1.73328	-0.0072313	1.68718	-0.0172483	1.56077	-0.0126432	1.65654	-0.016522	1.75061	-0.000972949	1.79214	-0.00011258	1.82123	0.002766	1.60157	0.0087279	1.65045	0.0181349
1.73725	-0.00723691	1.69115	-0.0171567	1.56477	-0.0125864	1.66051	-0.0165085	1.75459	-0.000979812	1.79611	-9.788e-05	1.8252	0.00280593	1.60557	0.00870912	1.65445	0.0181321
1.74122	-0.00724253	1.69512	-0.0170651	1.56877	-0.0125297	1.66448	-0.0164951	1.75856	-0.000986675	1.80008	-8.31796e-05	1.82917	0.00284585	1.60958	0.00869034	1.65845	0.0181294
1.7452	-0.00724814	1.6991	-0.0169735	1.57278	-0.0124729	1.66845	-0.0164816	1.76253	-0.000993538	1.80405	-6.84791e-05	1.83314	0.00288577	1.61358	0.00867157	1.66246	0.0181266
1.74917	-0.00725375	1.70307	-0.0168819	1.57678	-0.0124243	1.67242	-0.0164682	1.7665	-0.0010004	1.80802	-5.37787e-05	1.83711	0.0029257	1.61759	0.00865321	1.66646	0.0181236
1.75314	-0.00725937	1.70704	-0.0167903	1.58079	-0.0124085	1.67639	-0.0164547	1.77047	-0.00100726	1.812	-3.90782e-05	1.84109	0.00296562	1.62159	0.00863654	1.67047	0.0181198
1.75711	-0.00726498	1.71101	-0.0166986	1.58479	-0.0123927	1.68036	-0.0164412	1.77444	-0.00101413	1.81597	-2.43778e-05	1.84506	0.00300554	1.62559	0.00861988	1.67447	0.0181159
1.76108	-0.00727059	1.71498	-0.016607	1.58879	-0.0123769	1.68433	-0.0164278	1.77841	-0.00102099	1.81994	-9.67732e-06	1.84903	0.00304547	1.6296	0.00860321	1.67847	0.018112
1.76505	-0.00727621	1.71895	-0.0165154	1.5928	-0.0123611	1.6883	-0.0164143	1.78238	-0.00102785	1.82391	5.02313e-06	1.853	0.00308539	1.6336	0.00858654	1.68248	0.0181082
1.76902	-0.00728234	1.72292	-0.0164463	1.5968	-0.0123453	1.69227	-0.0163343	1.78635	-0.00102728	1.82788	2.11351e-05	1.85697	0.00312114	1.63761	0.00856987	1.68648	0.0181043
1.77299	-0.00728867	1.72689	-0.0163858	1.60081	-0.0123295	1.69624	-0.0162287	1.79032	-0.00102384	1.83185	3.77888e-05	1.86094	0.00315529	1.64161	0.00855321	1.69049	0.0181005
1.77696	-0.00729501	1.73086	-0.0163253	1.60481	-0.0123136	1.70021	-0.0161232	1.79429	-0.00102041	1.83582	5.44425e-05	1.86491	0.00318944	1.64561	0.00853654	1.69449	0.0180966
1.78093	-0.00730134	1.73483	-0.0162648	1.60881	-0.0122978	1.70418	-0.0160176	1.79826	-0.00101698	1.83979	7.10961e-05	1.86888	0.00322359	1.64962	0.00851987	1.69849	0.0180927
1.7849	-0.00730767	1.7388	-0.0162043	1.61282	-0.012323	1.70816	-0.0159121	1.80223	-0.00101355	1.84376	8.77498e-05	1.87285	0.00325774	1.65362	0.00853613	1.7025	0.0180807
1.78887	-0.00731401	1.74277	-0.0161438	1.61682	-0.0123539	1.71213	-0.0158065	1.8062	-0.00101012	1.84773	0.000104403	1.87682	0.00329189	1.65763	0.00855709	1.7065	0.0180675
1.79284	-0.00732034	1.74674	-0.0160832	1.62083	-0.0123849	1.7161	-0.015701	1.81017	-0.00100669	1.8517	0.000121057	1.88079	0.00332604	1.66163	0.00857805	1.71051	0.0180542
1.79681	-0.00732667	1.75071	-0.0160227	1.62483	-0.0124159	1.72007	-0.0155954	1.81415	-0.00100326	1.85567	0.000137711	1.88476	0.00336019	1.66563	0.008599	1.71451	0.018041
1.80078	-0.00732687	1.75468	-0.0160056	1.62883	-0.0124469	1.72404	-0.0155015	1.81812	-0.00100039	1.85964	0.000148884	1.88873	0.00336736	1.66964	0.00861996	1.71851	0.0180278
1.80475	-0.00731449	1.75865	-0.0160775	1.63284	-0.0124779	1.72801	-0.0154315	1.82209	-0.00099867	1.86361	0.000148816	1.8927	0.00331919	1.67364	0.00864092	1.72252	0.0180145
1.80873	-0.00730212	1.76263	-0.0161494	1.63684	-0.0125088	1.73198	-0.0153614	1.82606	-0.000996954	1.86758	0.000148747	1.89667	0.00327101	1.67765	0.00866188	1.72652	0.0180013
1.8127	-0.00728974	1.7666	-0.0162213	1.64085	-0.0125398	1.73595	-0.0152914	1.83003	-0.000995239	1.87156	0.000148679	1.90064	0.00322284	1.68165	0.00868284	1.73053	0.0179881
1.81667	-0.00727736	1.77057	-0.0162932	1.64485	-0.0125618	1.73992	-0.0152214	1.834	-0.000993523	1.87553	0.00014861	1.90462	0.00317467	1.68565	0.00870713	1.73453	0.0179813
1.82064	-0.00726498	1.77454	-0.0163651	1.64885	-0.0125763	1.74389	-0.0151514	1.83797	-0.000991807	1.8795	0.000148542	1.90859	0.0031265	1.68966	0.00873413	1.73853	0.0179796
1.82461	-0.0072526	1.77851	-0.016437	1.65286	-0.0125908	1.74786	-0.0150813	1.84194	-0.000990091	1.88347	0.000148473	1.91256	0.00307833	1.69366	0.00876113	1.74254	0.017978
1.82858	-0.00724022	1.78248	-0.0165088	1.65686	-0.0126053	1.75183	-0.0150113	1.84591	-0.000988376	1.88744	0.000148405	1.91653	0.00303015	1.69767	0.00878814	1.74654	0.0179764
1.83255	-0.00722785	1.78645	-0.0165807	1.66087	-0.0126199	1.7558	-0.0149413	1.84988	-0.00098666	1.89141	0.000148336	1.9205	0.00298198	1.70167	0.00881514	1.75055	0.0179748
1.83652	-0.00722191	1.79042	-0.0166424	1.66487	-0.0126344	1.75977	-0.0150285	1.85385	-0.000982576	1.89538	0.000136313	1.92447	0.00297265	1.70567	0.00884214	1.75455	0.0179732
1.84049	-0.00721644	1.79439	-0.0167033	1.66887	-0.0126489	1.76374	-0.0151271	1.85782	-0.000978321	1.89935	0.000123429	1.92844	0.00296612	1.70968	0.00886915	1.75855	0.0179716
1.84446	-0.00721097	1.79836	-0.0167642	1.67288	-0.0126634	1.76771	-0.0152256	1.86179	-0.000974066	1.90332	0.000110545	1.93241	0.00295958	1.71368	0.00889615	1.76256	0.01797
1.84843	-0.00720551	1.80233	-0.0168251	1.67688	-0.0126697	1.77169	-0.0153242	1.86576	-0.000969811	1.90729	9.76603e-05	1.93638	0.00295305	1.71769	0.00891991	1.76656	0.0179726
1.8524	-0.00720004	1.8063	-0.016886	1.68089	-0.0126476	1.77566	-0.0154227	1.86973	-0.000965556	1.91126	8.47759e-05	1.94035	0.00294652	1.72169	0.0089325	1.77057	0.0179895
1.85637	-0.00719457	1.81027	-0.0169469	1.68489	-0.0126254	1.77963	-0.0155213	1.8737	-0.0009613	1.91523	7.18916e-05	1.94432	0.00293998	1.72569	0.00894509	1.77457	0.0180064
1.86034	-0.0071891	1.81424	-0.0170078	1.68889	-0.0126033	1.7836	-0.0156198	1.87768	-0.000957045	1.9192	5.90072e-05	1.94829	0.00293345	1.7297	0.00895768	1.77857	0.0180234
1.86431	-0.00718363	1.81821	-0.0170688	1.6929	-0.0125811	1.78757	-0.0157184	1.88165	-0.00095279	1.92317	4.61229e-05	1.95226	0.00292692	1.7337	0.00897028	1.78258	0.0180403
1.86828	-0.00718844	1.82219	-0.0170724	1.6969	-0.012559	1.79154	-0.01582	1.88562	-0.000948092	1.92714	3.96888e-05	1.95623	0.00291815	1.73771	0.00898287	1.78658	0.0180573
1.87226	-0.00720209	1.82616	-0.0170269	1.70091	-0.0125368	1.79551	-0.0159241	1.88959	-0.000943014	1.93111	3.87978e-05	1.9602	0.00290746	1.74171	0.00899546	1.79059	0.0180742
1.87623	-0.00721574	1.83013	-0.0169814	1.70491	-0.0125147	1.79948	-0.0160283	1.89356	-0.000937935	1.93509	3.79069e-05	1.96418	0.00289677	1.74571	0.00900805	1.79459	0.0180911
1.8802	-0.00722939	1.8341	-0.016936	1.70891	-0.0124925	1.80345	-0.0161324	1.89753	-0.000932856	1.93906	3.7016e-05	1.96815	0.00288608	1.74972	0.00902064	1.79859	0.0181081
1.88417	-0.00724304	1.83807	-0.0168905	1.71292	-0.0124581	1.80742	-0.0162366	1.9015	-0.000927777	1.94303	3.6125e-05	1.97212	0.00287539	1.75372	0.00899315	1.8026	0.0181008
1.88814	-0.00725669	1.84204	-0.016845	1.71692	-0.0124222	1.81139	-0.0163408	1.90547	-0.000922699	1.947	3.52341e-05	1.97609	0.0028647	1.75773	0.00896121	1.8066	0.0180909
1.89211	-0.00727034	1.84601	-0.0167995	1.72093	-0.0123864	1.81536	-0.0164449	1.90944	-0.00091762	1.95097	3.43432e-05	1.98006	0.00285401	1.76173	0.00892927	1.81061	0.0180809
1.89608	-0.00728399	1.84998	-0.016754	1.72493	-0.0123505	1.81933	-0.0165491	1.91341	-0.000912541	1.95494	3.34522e-05	1.98403	0.00284332	1.76573	0.00889733	1.81461	0.018071
1.90005	-0.00729318	1.85395	-0.0167013	1.72893	-0.0123146	1.8233	-0.0166304	1.91738	-0.000909732	1.95891	3.28158e-05	1.988	0.00283946	1.76974	0.00886539	1.81861	0.0180611
1.90402	-0.00727562	1.85792	-0.0166059	1.73294	-0.0122788	1.82727	-0.0165749	1.92135	-0.000920541	1.96288	3.37068e-05	1.99197	0.00287661	1.77374	0.00883345	1.82262	0.0180511
1.90799	-0.00725806	1.86189	-0.0165104	1.73694	-0.0122429	1.83124	-0.0165193	1.92532	-0.000931351	1.96685	3.45977e-05	1.99594	0.00291377	1.77775	0.00880151	1.82662	0.0180412
1.91196	-0.0072405	1.86586	-0.016415	1.74095	-0.0122071	1.83522	-0.0164637	1.92929	-0.00094216	1.97082	3.54887e-05	1.99991	0.00295092	1.78175	0.00876956	1.83063	0.0180312
1.91593	-0.00722294	1.86983	-0.0163195	1.74495	-0.0121951	1.83919	-0.0164081	1.93326	-0.000952969	1.97479	3.63796e-05	2.00388	0.00298807	1.78575	0.00874608	1.83463	0.0180377
1.9199	-0.00720538	1.8738	-0.0162241	1.74895	-0.0122007	1.84316	-0.0163525	1.93723	-0.000963779	1.97876	3.72705e-05	2.00785	0.00302522	1.78976	0.00872884	1.83863	0.0180562
1.92387	-0.00718782	1.87777	-0.0161286	1.75296	-0.0122064	1.84713	-0.0162969	1.94121	-0.000974588	1.98273	3.81615e-05	2.01182	0.00306237	1.79376	0.0087116	1.84264	0.0180748
1.92784	-0.00717026	1.88174	-0.0160332	1.75696	-0.012212	1.8511	-0.0162413	1.94518	-0.000985397	1.9867	3.90524e-05	2.01579	0.00309953	1.79777	0.00869436	1.84664	0.0180933
1.93182	-0.0071527	1.88572	-0.0159377	1.76097	-0.0122176	1.85507	-0.0161857	1.94915	-0.000996207	1.99067	3.99434e-05	2.01976	0.00313668	1.80177	0.00867712	1.85065	0.0181118
1.93579	-0.0071498	1.88969	-0.0158874	1.76497	-0.0122233	1.85904	-0.0160848	1.95312	-0.000995339	1.99464	5.188e-05	2.02373	0.00315621	1.80577	0.00865988	1.85465	0.0181304
1.93976	-0.00715184	1.89366	-0.0158522	1.76897	-0.0122289	1.86301	-0.0159687	1.95709	-0.000990535	1.99862	6.75399e-05	2.02771	0.0031698	1.80978	0.00864264	1.85865	0.0181489
1.94373	-0.00715388	1.89763	-0.015817	1.77298	-0.0122345	1.86698	-0.0158526	1.96106	-0.000985731	2.00259	8.31999e-05	2.03168	0.0031834	1.81378	0.0086254	1.86266	0.0181675
1.9477	-0.00715592	1.9016	-0.0157819	1.77698	-0.0122458	1.87095	-0.0157365	1.96503	-0.000980927	2.00656	9.88598e-05	2.03565	0.00319699	1.81779	0.00861147	1.86666	0.0181784
1.95167	-0.00715796	1.90557	-0.0157467	1.78099	-0.0122742	1.87492	-0.0156203	1.969	-0.000976122	2.01053	0.00011452	2.03962	0.00321058	1.82179	0.00860747	1.87067	0.0181667
1.95564	-0.00716	1.90954	-0.0157116	1.78499	-0.0123025	1.87889	-0.0155042	1.97297	-0.000971318	2.0145	0.00013018	2.04359	0.00322418	1.82579	0.00860346	1.87467	0.0181549
1.95961	-0.00716203	1.91351	-0.0156764	1.78899	-0.0123308	1.88286	-0.0153881	1.97694	-0.000966514	2.01847	0.00014584	2.04756	0.00323777	1.8298	0.00859945	1.87867	0.0181431
1.96358	-0.00716407	1.91748	-0.0156413	1.793	-0.0123591	1.88683	-0.015272	1.98091	-0.00096171	2.02244	0.0001615	2.05153	0.00325137	1.8338	0.00859545	1.88268	0.0181313
1.96755	-0.00716636	1.92145	-0.015634	1.797	-0.0123874	1.8908	-0.0151814	1.98488	-0.00095693	2.02641	0.000170629	2.0555	0.00325433	1.83781	0.00859144	1.88668	0.0181196
1.97152	-0.00716909	1.92542	-0.0156778	1.80101	-0.0124157	1.89477	-0.0151377	1.98885	-0.000952195	2.03038	0.000167784	2.05947	0.0032378	1.84181	0.00858744	1.89069	0.0181078
1.97549	-0.00717183	1.92939	-0.0157216	1.80501	-0.012444	1.89875	-0.0150941	1.99282	-0.000947459	2.03435	0.00016494	2.06344	0.00322127	1.84581	0.00858343	1.89469	0.018096
1.97946	-0.00717456	1.93336	-0.0157654	1.80901	-0.0124723	1.90272	-0.0150504	1.99679	-0.000942724	2.03832	0.000162096	2.06741	0.00320474	1.84982	0.00857942	1.89869	0.0180842
1.98343	-0.0071773	1.93733	-0.0158092	1.81302	-0.0124668	1.90669	-0.0150067	2.00076	-0.000937988	2.04229	0.000159252	2.07138	0.00318821	1.85382	0.00859752	1.9027	0.0180847
1.9874	-0.00718003	1.9413	-0.015853	1.81702	-0.0124586	1.91066	-0.014963	2.00474	-0.000933252	2.04626	0.000156408	2.07535	0.00317168	1.85783	0.00861741	1.9067	0.0180861
1.99137	-0.00718277	1.94527	-0.0158968	1.82103	-0.0124503	1.91463	-0.0149193	2.00871	-0.000928517	2.05023	0.000153564	2.07932	0.00315515	1.86183	0.00863729	1.91071	0.0180876
1.99535	-0.0071855	1.94925	-0.0159407	1.82503	-0.0124421	1.9186	-0.0148756	2.01268	-0.000923781	2.0542	0.00015072	2.08329	0.00313862	1.86583	0.00865718	1.91471	0.0180891
1.99932	-0.00718824	1.95322	-0.0159845	1.82903	-0.0124338	1.92257	-0.0148319	2.01665	-0.000919046	2.05818	0.000147876	2.08726	0.00312209	1.86984	0.00867707	1.91871	0.0180905
2.00329	-0.00719651	1.95719	-0.0160447	1.83304	-0.0124256	1.92654	-0.0148986	2.02062	-0.000916907	2.06215	0.000134494	2.09124	0.00308039	1.87384	0.00869695	1.92272	0.018092
2.00726	-0.00720503	1.96116	-0.0161057	1.83704	-0.0124174	1.93051	-0.0149701	2.02459	-0.000914883	2.06612	0.00012065	2.09521	0.0030376	1.87785	0.00871684	1.92672	0.0180934
2.01123	-0.00721354	1.96513	-0.0161666	1.84105	-0.0124091	1.93448	-0.0150415	2.02856	-0.000912858	2.07009	0.000106806	2.09918	0.00299481	1.88185	0.00873673	1.93073	0.0180949
2.0152	-0.00722206	1.9691	-0.0162276	1.84505	-0.0123884	1.93845	-0.015113	2.03253	-0.000910833	2.07406	9.29625e-05	2.10315	0.00295201	1.88585	0.00875149	1.93473	0.0180858
2.01917	-0.00723057	1.97307	-0.0162886	1.84905	-0.0123594	1.94242	-0.0151845	2.0365	-0.000908809	2.07803	7.91187e-05	2.10712	0.00290922	1.88986	0.00876282	1.93873	0.0180698
2.02314	-0.00723909	1.97704	-0.0163495	1.85306	-0.0123304	1.94639	-0.015256	2.04047	-0.000906784	2.082	6.52749e-05	2.11109	0.00286642	1.89386	0.00877416	1.94274	0.0180538
2.02711	-0.0072476	1.98101	-0.0164105	1.85706	-0.0123013	1.95036	-0.0153275	2.04444	-0.00090476	2.08597	5.14311e-05	2.11506	0.00282363	1.89787	0.0087855	1.94674	0.0180378
2.03108	-0.00725612	1.98498	-0.0164715	1.86107	-0.0122723	1.95433	-0.015399	2.04841	-0.000902735	2.08994	3.75873e-05	2.11903	0.00278084	1.90187	0.00879684	1.95075	0.0180218
2.03505	-0.00724698	1.98895	-0.0165117	1.86507	-0.0122433	1.95831	-0.015445	2.05238	-0.000899957	2.09391	2.38979e-05	2.123	0.00276973	1.90587	0.00880817	1.95475	0.0180057
2.03902	-0.00722415	1.99292	-0.0165358	1.86907	-0.0122143	1.96228	-0.0154712	2.05635	-0.000896594	2.09788	1.03282e-05	2.12697	0.00278323	1.90988	0.00881951	1.95875	0.0179897
2.04299	-0.00720131	1.99689	-0.0165599	1.87308	-0.0121852	1.96625	-0.0154974	2.06032	-0.000893231	2.10185	-3.24144e-06	2.13094	0.00279672	1.91388	0.00883085	1.96276	0.0179737
2.04696	-0.00717847	2.00086	-0.0165841	1.87708	-0.0121538	1.97022	-0.0155236	2.0643	-0.000889868	2.10582	-1.68111e-05	2.13491	0.00281022	1.91789	0.00884047	1.96676	0.0179636
2.05093	-0.00715564	2.00483	-0.0166082	1.88109	-0.0121159	1.97419	-0.0155497	2.06827	-0.000886505	2.10979	-3.03808e-05	2.13888	0.00282371	1.92189	0.00884555	1.97077	0.0179691
2.0549	-0.0071328	2.00881	-0.0166323	1.88509	-0.012078	1.97816	-0.0155759	2.07224	-0.000883143	2.11376	-4.39504e-05	2.14285	0.00283721	1.92589	0.00885062	1.97477	0.0179747
2.05888	-0.00710996	2.01278	-0.0166564	1.88909	-0.0120401	1.98213	-0.0156021	2.07621	-0.00087978	2.11773	-5.75201e-05	2.14682	0.0028507	1.9299	0.0088557	1.97877	0.0179802
2.06285	-0.00708713	2.01675	-0.0166806	1.8931	-0.0120022	1.9861	-0.0156283	2.08018	-0.000876417	2.12171	-7.10898e-05	2.1508	0.0028642	1.9339	0.00886078	1.98278	0.0179858
2.06682	-0.00706967	2.02072	-0.0166966	1.8971	-0.0119644	1.99007	-0.0156527	2.08415	-0.000873809	2.12568	-7.8238e-05	2.15477	0.00288083	1.93791	0.00886586	1.98678	0.0179913
2.07079	-0.00707886	2.02469	-0.0166728	1.90111	-0.0119265	1.99404	-0.0156682	2.08812	-0.000874942	2.12965	-5.36001e-05	2.15874	0.002913	1.94191	0.00887094	1.99079	0.0179969
2.07476	-0.00708805	2.02866	-0.016649	1.90511	-0.0118886	1.99801	-0.0156837	2.09209	-0.000876074	2.13362	-2.89623e-05	2.16271	0.00294517	1.94591	0.00887602	1.99479	0.0180024
2.07873	-0.00709724	2.03263	-0.0166251	1.90911	-0.0118507	2.00198	-0.0156991	2.09606	-0.000877207	2.13759	-4.32445e-06	2.16668	0.00297734	1.94992	0.0088811	1.99879	0.018008
2.0827	-0.00710642	2.0366	-0.0166013	1.91312	-0.0118596	2.00595	-0.0157146	2.10003	-0.000878339	2.14156	2.03134e-05	2.17065	0.00300951	1.95392	0.00887445	2.0028	0.018013
2.08667	-0.00711561	2.04057	-0.0165775	1.91712	-0.0118709	2.00992	-0.0157301	2.104	-0.000879472	2.14553	4.49512e-05	2.17462	0.00304168	1.95793	0.00886719	2.0068	0.0180181
2.09064	-0.0071248	2.04454	-0.0165536	1.92113	-0.0118822	2.01389	-0.0157455	2.10797	-0.000880604	2.1495	6.95891e-05	2.17859	0.00307385	1.96193	0.00885993	2.01081	0.0180231
2.09461	-0.00713398	2.04851	-0.0165298	1.92513	-0.0118935	2.01786	-0.015761	2.11194	-0.000881736	2.15347	9.42269e-05	2.18256	0.00310602	1.96593	0.00885267	2.01481	0.0180282
2.09858	-0.00714317	2.05248	-0.016506	1.92913	-0.0119049	2.02184	-0.0157765	2.11591	-0.000882869	2.15744	0.000118865	2.18653	0.00313819	1.96994	0.00884541	2.01881	0.0180332
2.10255	-0.00714717	2.05645	-0.0164339	1.93314	-0.0119162	2.02581	-0.0157506	2.11988	-0.000884399	2.16141	0.000133303	2.1905	0.0031698	1.97394	0.00883815	2.02282	0.0180383
2.10652	-0.00714964	2.06042	-0.0163477	1.93714	-0.0119275	2.02978	-0.0157127	2.12385	-0.000886046	2.16538	0.000144748	2.19447	0.00320124	1.97795	0.00883089	2.02682	0.0180433
2.11049	-0.00715211	2.06439	-0.0162614	1.94115	-0.0119388	2.03375	-0.0156748	2.12783	-0.000887693	2.16935	0.000156193	2.19844	0.00323269	1.98195	0.00882363	2.03083	0.0180484
2.11446	-0.00715458	2.06836	-0.0161752	1.94515	-0.0119431	2.03772	-0.0156368	2.1318	-0.000889341	2.17332	0.000167639	2.20241	0.00326413	1.98595	0.00882316	2.03483	0.0180488
2.11843	-0.00715705	2.07234	-0.016089	1.94915	-0.011943	2.04169	-0.0155989	2.13577	-0.000890988	2.17729	0.000179084	2.20638	0.00329557	1.98996	0.00882677	2.03883	0.0180465
2.12241	-0.00715952	2.07631	-0.0160027	1.95316	-0.011943	2.04566	-0.015561	2.13974	-0.000892635	2.18126	0.000190529	2.21035	0.00332702	1.99396	0.00883039	2.04284	0.0180441
2.12638	-0.00716199	2.08028	-0.0159165	1.95716	-0.011943	2.04963	-0.015523	2.14371	-0.000894282	2.18524	0.000201974	2.21433	0.00335846	1.99797	0.008834	2.04684	0.0180418
2.13035	-0.00716446	2.08425	-0.0158302	1.96117	-0.011943	2.0536	-0.0154851	2.14768	-0.000895929	2.18921	0.000213419	2.2183	0.00338991	2.00197	0.00883761	2.05085	0.0180395
2.13432	-0.00715927	2.08822	-0.0157594	1.96517	-0.0119429	2.05757	-0.0154397	2.15165	-0.000894514	2.19318	0.000219862	2.22227	0.00340454	2.00597	0.00884122	2.05485	0.0180371
2.13829	-0.00714147	2.09219	-0.0157137	1.96917	-0.0119429	2.06154	-0.0153821	2.15562	-0.000888062	2.19715	0.000218081	2.22624	0.00339154	2.00998	0.00884484	2.05885	0.0180348
2.14226	-0.00712367	2.09616	-0.015668	1.97318	-0.0119429	2.06551	-0.0153245	2.15959	-0.000881611	2.20112	0.000216299	2.23021	0.00337854	2.01398	0.00884845	2.06286	0.0180325
2.14623	-0.00710587	2.10013	-0.0156224	1.97718	-0.0119456	2.06948	-0.0152668	2.16356	-0.00087516	2.20509	0.000214517	2.23418	0.00336554	2.01799	0.00885205	2.06686	0.0180319
2.1502	-0.00708807	2.1041	-0.0155767	1.98119	-0.0119548	2.07345	-0.0152092	2.16753	-0.000868708	2.20906	0.000212735	2.23815	0.00335254	2.02199	0.00885563	2.07087	0.0180356
2.15417	-0.00707027	2.10807	-0.0155311	1.98519	-0.011964	2.07742	-0.0151516	2.1715	-0.000862257	2.21303	0.000210953	2.24212	0.00333954	2.02599	0.00885921	2.07487	0.0180392
2.15814	-0.00705247	2.11204	-0.0154854	1.98919	-0.0119731	2.08139	-0.015094	2.17547	-0.000855806	2.217	0.000209171	2.24609	0.00332654	2.03	0.00886278	2.07887	0.0180428
2.16211	-0.00703467	2.11601	-0.0154398	1.9932	-0.0119823	2.08537	-0.0150363	2.17944	-0.000849355	2.22097	0.000207389	2.25006	0.00331354	2.034	0.00886636	2.08288	0.0180464
2.16608	-0.00701687	2.11998	-0.0153941	1.9972	-0.0119915	2.08934	-0.0149787	2.18341	-0.000842903	2.22494	0.000205607	2.25403	0.00330054	2.03801	0.00886994	2.08688	0.0180501
2.17005	-0.00702049	2.12395	-0.0154429	2.00121	-0.0120007	2.09331	-0.0149736	2.18738	-0.000838038	2.22891	0.000199681	2.258	0.00325465	2.04201	0.00887351	2.09089	0.0180537
2.17402	-0.00702447	2.12792	-0.0154933	2.00521	-0.0120098	2.09728	-0.0149693	2.19136	-0.000833199	2.23288	0.000193685	2.26197	0.00320819	2.04601	0.00887709	2.09489	0.0180573
2.17799	-0.00702846	2.13189	-0.0155436	2.00921	-0.012019	2.10125	-0.014965	2.19533	-0.000828361	2.23685	0.000187688	2.26594	0.00316174	2.05002	0.00888067	2.09889	0.018061
2.18197	-0.00703244	2.13587	-0.015594	2.01322	-0.0120387	2.10522	-0.0149607	2.1993	-0.000823522	2.24082	0.000181691	2.26991	0.00311528	2.05402	0.00888275	2.1029	0.0180575
2.18594	-0.00703642	2.13984	-0.0156444	2.01722	-0.0120586	2.10919	-0.0149565	2.20327	-0.000818684	2.2448	0.000175695	2.27388	0.00306882	2.05803	0.00888478	2.1069	0.0180538
2.18991	-0.0070404	2.14381	-0.0156948	2.02123	-0.0120785	2.11316	-0.0149522	2.20724	-0.000813845	2.24877	0.000169698	2.27786	0.00302237	2.06203	0.00888682	2.11091	0.0180501
2.19388	-0.00704438	2.14778	-0.0157452	2.02523	-0.0120984	2.11713	-0.0149479	2.21121	-0.000809007	2.25274	0.000163701	2.28183	0.00297591	2.06603	0.00888886	2.11491	0.0180465
2.19785	-0.00704837	2.15175	-0.0157956	2.02923	-0.0121183	2.1211	-0.0149437	2.21518	-0.000804168	2.25671	0.000157705	2.2858	0.00292945	2.07004	0.0088909	2.11891	0.0180428
2.20182	-0.00704567	2.15572	-0.0158378	2.03324	-0.0121383	2.12507	-0.0149839	2.21915	-0.000802681	2.26068	0.000149208	2.28977	0.00292015	2.07404	0.00889294	2.12292	0.0180391
2.20579	-0.00703831	2.15969	-0.0158744	2.03724	-0.0121582	2.12904	-0.0150552	2.22312	-0.000803539	2.26465	0.000138963	2.29374	0.00293684	2.07805	0.00889497	2.12692	0.0180355
2.20976	-0.00703094	2.16366	-0.015911	2.04125	-0.0121781	2.13301	-0.0151265	2.22709	-0.000804397	2.26862	0.000128717	2.29771	0.00295354	2.08205	0.00889701	2.13093	0.0180318
2.21373	-0.00702358	2.16763	-0.0159476	2.04525	-0.0121621	2.13698	-0.0151978	2.23106	-0.000805255	2.27259	0.000118471	2.30168	0.00297023	2.08605	0.00888615	2.13493	0.0180229
2.2177	-0.00701622	2.1716	-0.0159842	2.04925	-0.0121269	2.14095	-0.0152692	2.23503	-0.000806112	2.27656	0.000108225	2.30565	0.00298693	2.09006	0.00886834	2.13893	0.0180111
2.22167	-0.00700885	2.17557	-0.0160208	2.05326	-0.0120916	2.14493	-0.0153405	2.239	-0.00080697	2.28053	9.79796e-05	2.30962	0.00300362	2.09406	0.00885052	2.14294	0.0179993
2.22564	-0.00700149	2.17954	-0.0160574	2.05726	-0.0120563	2.1489	-0.0154118	2.24297	-0.000807828	2.2845	8.77338e-05	2.31359	0.00302032	2.09807	0.00883271	2.14694	0.0179875
2.22961	-0.00699412	2.18351	-0.016094	2.06127	-0.012021	2.15287	-0.0154831	2.24694	-0.000808686	2.28847	7.7488e-05	2.31756	0.00303701	2.10207	0.0088149	2.15095	0.0179758
2.23358	-0.0069928	2.18748	-0.0161162	2.06527	-0.0119857	2.15684	-0.015549	2.25092	-0.000809843	2.29244	6.97193e-05	2.32153	0.00305435	2.10607	0.00879709	2.15495	0.017964
2.23755	-0.00701669	2.19145	-0.0160782	2.06927	-0.0119505	2.16081	-0.015592	2.25489	-0.000812245	2.29641	7.22893e-05	2.3255	0.00307434	2.11008	0.00877928	2.15895	0.0179522
2.24152	-0.00704058	2.19543	-0.0160402	2.07328	-0.0119152	2.16478	-0.0156349	2.25886	-0.000814647	2.30038	7.48593e-05	2.32947	0.00309434	2.11408	0.00876147	2.16296	0.0179404
2.2455	-0.00706447	2.1994	-0.0160022	2.07728	-0.0118875	2.16875	-0.0156779	2.26283	-0.000817049	2.30435	7.74293e-05	2.33344	0.00311433	2.11809	0.00874963	2.16696	0.0179394
2.24947	-0.00708837	2.20337	-0.0159642	2.08129	-0.0118758	2.17272	-0.0157209	2.2668	-0.000819451	2.30833	7.99993e-05	2.33742	0.00313433	2.12209	0.0087502	2.17097	0.0179608
2.25344	-0.00711226	2.20734	-0.0159261	2.08529	-0.011864	2.17669	-0.0157639	2.27077	-0.000821853	2.3123	8.25693e-05	2.34139	0.00315432	2.12609	0.00875077	2.17497	0.0179823
2.25741	-0.00713615	2.21131	-0.0158881	2.08929	-0.0118522	2.18066	-0.0158069	2.27474	-0.000824255	2.31627	8.51393e-05	2.34536	0.00317431	2.1301	0.00875135	2.17897	0.0180037
2.26138	-0.00716004	2.21528	-0.0158501	2.0933	-0.0118404	2.18463	-0.0158498	2.27871	-0.000826657	2.32024	8.77093e-05	2.34933	0.00319431	2.1341	0.00875192	2.18298	0.0180251
2.26535	-0.00718394	2.21925	-0.0158121	2.0973	-0.0118286	2.1886	-0.0158928	2.28268	-0.000829059	2.32421	9.02794e-05	2.3533	0.0032143	2.13811	0.00875249	2.18698	0.0180465
2.26932	-0.00718309	2.22322	-0.0157723	2.10131	-0.0118169	2.19257	-0.015827	2.28665	-0.000832995	2.32818	0.000108196	2.35727	0.00320851	2.14211	0.00875306	2.19099	0.0180679
2.27329	-0.00717599	2.22719	-0.015732	2.10531	-0.0118051	2.19654	-0.0157337	2.29062	-0.000837319	2.33215	0.00012999	2.36124	0.0031962	2.14611	0.00875364	2.19499	0.0180893
2.27726	-0.00716889	2.23116	-0.0156918	2.10931	-0.0117933	2.20051	-0.0156404	2.29459	-0.000841643	2.33612	0.000151783	2.36521	0.0031839	2.15012	0.00875421	2.19899	0.0181107
2.28123	-0.00716178	2.23513	-0.0156515	2.11332	-0.0117797	2.20448	-0.015547	2.29856	-0.000845967	2.34009	0.000173577	2.36918	0.00317159	2.15412	0.00875081	2.203	0.0181025
2.2852	-0.00715468	2.2391	-0.0156112	2.11732	-0.0117661	2.20846	-0.0154537	2.30253	-0.00085029	2.34406	0.000195371	2.37315	0.00315928	2.15813	0.00874741	2.207	0.0180942
2.28917	-0.00714758	2.24307	-0.015571	2.12133	-0.0117525	2.21243	-0.0153604	2.3065	-0.000854614	2.34803	0.000217165	2.37712	0.00314698	2.16213	0.00874401	2.21101	0.0180859
2.29314	-0.00714048	2.24704	-0.0155307	2.12533	-0.0117389	2.2164	-0.0152671	2.31047	-0.000858938	2.352	0.000238958	2.38109	0.00313467	2.16613	0.00874062	2.21501	0.0180777
2.29711	-0.00713338	2.25101	-0.0154905	2.12933	-0.0117252	2.22037	-0.0151738	2.31445	-0.000863262	2.35597	0.000260752	2.38506	0.00312236	2.17014	0.00873722	2.21901	0.0180694
2.30108	-0.007131	2.25498	-0.0154682	2.13334	-0.0117116	2.22434	-0.0150845	2.31842	-0.000866423	2.35994	0.000272926	2.38903	0.00312141	2.17414	0.00873382	2.22302	0.0180612
2.30505	-0.00713558	2.25896	-0.0154726	2.13734	-0.011698	2.22831	-0.0150013	2.32239	-0.000867864	2.36391	0.00027087	2.393	0.00313725	2.17815	0.00873042	2.22702	0.0180529
2.30903	-0.00714016	2.26293	-0.015477	2.14135	-0.0116844	2.23228	-0.0149181	2.32636	-0.000869305	2.36788	0.000268814	2.39697	0.00315308	2.18215	0.00872703	2.23103	0.0180447
2.313	-0.00714474	2.2669	-0.0154814	2.14535	-0.0116834	2.23625	-0.0148349	2.33033	-0.000870746	2.37186	0.000266758	2.40095	0.00316892	2.18615	0.00873821	2.23503	0.018039
2.31697	-0.00714932	2.27087	-0.0154859	2.14935	-0.0116884	2.24022	-0.0147517	2.3343	-0.000872188	2.37583	0.000264702	2.40492	0.00318476	2.19016	0.00875642	2.23903	0.0180347
2.32094	-0.00715391	2.27484	-0.0154903	2.15336	-0.0116934	2.24419	-0.0146685	2.33827	-0.000873629	2.3798	0.000262646	2.40889	0.0032006	2.19416	0.00877462	2.24304	0.0180303
2.32491	-0.00715849	2.27881	-0.0154947	2.15736	-0.0116984	2.24816	-0.0145853	2.34224	-0.00087507	2.38377	0.00026059	2.41286	0.00321643	2.19817	0.00879283	2.24704	0.018026
2.32888	-0.00716307	2.28278	-0.0154991	2.16137	-0.0117034	2.25213	-0.0145021	2.34621	-0.000876511	2.38774	0.000258533	2.41683	0.00323227	2.20217	0.00881103	2.25105	0.0180216
2.33285	-0.00716747	2.28675	-0.0155038	2.16537	-0.0117084	2.2561	-0.0144198	2.35018	-0.000877876	2.39171	0.00025639	2.4208	0.00324784	2.20618	0.00882924	2.25505	0.0180172
2.33682	-0.00714991	2.29072	-0.0155484	2.16937	-0.0117134	2.26007	-0.0144455	2.35415	-0.000870155	2.39568	0.000243951	2.42477	0.0032321	2.21018	0.00884744	2.25905	0.0180129
2.34079	-0.00713235	2.29469	-0.0155929	2.17338	-0.0117185	2.26404	-0.0144712	2.35812	-0.000862434	2.39965	0.000231512	2.42874	0.00321637	2.21418	0.00886565	2.26306	0.0180085
2.34476	-0.00711479	2.29866	-0.0156375	2.17738	-0.0117248	2.26801	-0.014497	2.36209	-0.000854713	2.40362	0.000219074	2.43271	0.00320063	2.21819	0.00888086	2.26706	0.0180062
2.34873	-0.00709723	2.30263	-0.0156821	2.18139	-0.0117336	2.27199	-0.0145227	2.36606	-0.000846992	2.40759	0.000206635	2.43668	0.00318489	2.22219	0.00889052	2.27107	0.0180076
2.3527	-0.00707967	2.3066	-0.0157266	2.18539	-0.0117423	2.27596	-0.0145484	2.37003	-0.000839271	2.41156	0.000194196	2.44065	0.00316915	2.2262	0.00890017	2.27507	0.018009
2.35667	-0.00706211	2.31057	-0.0157712	2.18939	-0.0117511	2.27993	-0.0145741	2.374	-0.00083155	2.41553	0.000181757	2.44462	0.00315341	2.2302	0.00890983	2.27907	0.0180104
2.36064	-0.00704455	2.31454	-0.0158158	2.1934	-0.0117599	2.2839	-0.0145999	2.37798	-0.000823829	2.4195	0.000169318	2.44859	0.00313767	2.2342	0.00891949	2.28308	0.0180118
2.36461	-0.00702699	2.31851	-0.0158603	2.1974	-0.0117686	2.28787	-0.0146256	2.38195	-0.000816108	2.42347	0.000156879	2.45256	0.00312193	2.23821	0.00892915	2.28708	0.0180133
2.36859	-0.00701171	2.32249	-0.0158992	2.20141	-0.0117774	2.29184	-0.014682	2.38592	-0.000810639	2.42744	0.000147446	2.45653	0.00311439	2.24221	0.0089388	2.29109	0.0180147
2.37256	-0.00699787	2.32646	-0.0159344	2.20541	-0.0117862	2.29581	-0.0147579	2.38989	-0.00080659	2.43141	0.000139908	2.4605	0.00311202	2.24622	0.00894846	2.29509	0.0180161
2.37653	-0.00698403	2.33043	-0.0159696	2.20941	-0.0117941	2.29978	-0.0148337	2.39386	-0.000802541	2.43539	0.000132369	2.46448	0.00310964	2.25022	0.00895767	2.29909	0.0180175
2.3805	-0.00697019	2.3344	-0.0160049	2.21342	-0.011771	2.30375	-0.0149095	2.39783	-0.000798492	2.43936	0.00012483	2.46845	0.00310727	2.25422	0.0089493	2.3031	0.018018
2.38447	-0.00695635	2.33837	-0.0160401	2.21742	-0.0117479	2.30772	-0.0149853	2.4018	-0.000794443	2.44333	0.000117292	2.47242	0.00310489	2.25823	0.00894093	2.3071	0.0180185
2.38844	-0.0069425	2.34234	-0.0160753	2.22143	-0.0117248	2.31169	-0.0150612	2.40577	-0.000790393	2.4473	0.000109753	2.47639	0.00310252	2.26223	0.00893256	2.31111	0.018019
2.39241	-0.00692866	2.34631	-0.0161106	2.22543	-0.0117016	2.31566	-0.015137	2.40974	-0.000786344	2.45127	0.000102214	2.48036	0.00310014	2.26624	0.00892419	2.31511	0.0180195
2.39638	-0.00691482	2.35028	-0.0161458	2.22943	-0.0116785	2.31963	-0.0152128	2.41371	-0.000782295	2.45524	9.46756e-05	2.48433	0.00309776	2.27024	0.00891582	2.31911	0.01802
2.40035	-0.00690596	2.35425	-0.0161588	2.23344	-0.0116554	2.3236	-0.0152821	2.41768	-0.000780405	2.45921	9.14493e-05	2.4883	0.00309914	2.27424	0.00890745	2.32312	0.0180204
2.40432	-0.00691491	2.35822	-0.0160924	2.23744	-0.0116323	2.32757	-0.0153279	2.42165	-0.000786239	2.46318	0.000103648	2.49227	0.00311392	2.27825	0.00889908	2.32712	0.0180209
2.40829	-0.00692385	2.36219	-0.016026	2.24145	-0.0116091	2.33155	-0.0153738	2.42562	-0.000792072	2.46715	0.000115847	2.49624	0.0031287	2.28225	0.00889071	2.33113	0.0180214
2.41226	-0.0069328	2.36616	-0.0159596	2.24545	-0.0115986	2.33552	-0.0154197	2.42959	-0.000797906	2.47112	0.000128046	2.50021	0.00314348	2.28626	0.00888998	2.33513	0.0180228
2.41623	-0.00694175	2.37013	-0.0158932	2.24945	-0.0115934	2.33949	-0.0154655	2.43356	-0.000803739	2.47509	0.000140245	2.50418	0.00315826	2.29026	0.00889252	2.33913	0.0180246
2.4202	-0.0069507	2.3741	-0.0158268	2.25346	-0.0115883	2.34346	-0.0155114	2.43754	-0.000809573	2.47906	0.000152444	2.50815	0.00317305	2.29426	0.00889506	2.34314	0.0180263
2.42417	-0.00695964	2.37807	-0.0157604	2.25746	-0.0115831	2.34743	-0.0155572	2.44151	-0.000815407	2.48303	0.000164643	2.51212	0.00318783	2.29827	0.0088976	2.34714	0.0180281
2.42814	-0.00696859	2.38205	-0.015694	2.26147	-0.011578	2.3514	-0.0156031	2.44548	-0.00082124	2.487	0.000176842	2.51609	0.00320261	2.30227	0.00890014	2.35115	0.0180299
2.43212	-0.00697754	2.38602	-0.0156275	2.26547	-0.0115728	2.35537	-0.015649	2.44945	-0.000827074	2.49097	0.000189041	2.52006	0.00321739	2.30628	0.00890268	2.35515	0.0180316
2.43609	-0.00697452	2.38999	-0.0155688	2.26947	-0.0115676	2.35934	-0.0155907	2.45342	-0.000824853	2.49495	0.000201381	2.52404	0.00323272	2.31028	0.00890522	2.35915	0.0180334
2.44006	-0.00696893	2.39396	-0.0155118	2.27348	-0.0115625	2.36331	-0.0155101	2.45739	-0.000820907	2.49892	0.000213752	2.52801	0.00324816	2.31428	0.00890775	2.36316	0.0180351
2.44403	-0.00696334	2.39793	-0.0154547	2.27748	-0.0115616	2.36728	-0.0154296	2.46136	-0.000816961	2.50289	0.000226122	2.53198	0.0032636	2.31829	0.00890706	2.36716	0.0180417
2.448	-0.00695775	2.4019	-0.0153976	2.28149	-0.0115679	2.37125	-0.015349	2.46533	-0.000813015	2.50686	0.000238492	2.53595	0.00327904	2.32229	0.00890098	2.37117	0.0180563
2.45197	-0.00695216	2.40587	-0.0153406	2.28549	-0.0115741	2.37522	-0.0152684	2.4693	-0.000809068	2.51083	0.000250863	2.53992	0.00329448	2.3263	0.0088949	2.37517	0.0180709
2.45594	-0.00694657	2.40984	-0.0152835	2.28949	-0.0115804	2.37919	-0.0151879	2.47327	-0.000805122	2.5148	0.000263233	2.54389	0.00330992	2.3303	0.00888882	2.37917	0.0180855
2.45991	-0.00694098	2.41381	-0.0152264	2.2935	-0.0115866	2.38316	-0.0151073	2.47724	-0.000801176	2.51877	0.000275603	2.54786	0.00332537	2.3343	0.00888274	2.38318	0.0181001
2.46388	-0.00693539	2.41778	-0.0151694	2.2975	-0.0115929	2.38713	-0.0150268	2.48121	-0.00079723	2.52274	0.000287974	2.55183	0.00334081	2.33831	0.00887666	2.38718	0.0181147
2.46785	-0.00693358	2.42175	-0.015132	2.30151	-0.0115991	2.3911	-0.0149386	2.48518	-0.000795122	2.52671	0.000296085	2.5558	0.00334117	2.34231	0.00887058	2.39119	0.0181293
2.47182	-0.00693682	2.42572	-0.015121	2.30551	-0.0116054	2.39508	-0.0148402	2.48915	-0.000795465	2.53068	0.000298518	2.55977	0.00332144	2.34632	0.0088645	2.39519	0.0181439
2.47579	-0.00694006	2.42969	-0.0151099	2.30951	-0.0116128	2.39905	-0.0147419	2.49312	-0.000795808	2.53465	0.000300951	2.56374	0.00330171	2.35032	0.00885871	2.39919	0.0181577
2.47976	-0.0069433	2.43366	-0.0150988	2.31352	-0.0116415	2.40302	-0.0146435	2.49709	-0.000796151	2.53862	0.000303384	2.56771	0.00328198	2.35432	0.00885853	2.4032	0.0181548
2.48373	-0.00694654	2.43763	-0.0150878	2.31752	-0.0116702	2.40699	-0.0145452	2.50107	-0.000796494	2.54259	0.000305817	2.57168	0.00326225	2.35833	0.00885835	2.4072	0.018152
2.4877	-0.00694978	2.4416	-0.0150767	2.32153	-0.0116989	2.41096	-0.0144469	2.50504	-0.000796837	2.54656	0.00030825	2.57565	0.00324252	2.36233	0.00885817	2.41121	0.0181492
2.49167	-0.00695302	2.44558	-0.0150657	2.32553	-0.0117275	2.41493	-0.0143485	2.50901	-0.000797181	2.55053	0.000310683	2.57962	0.00322279	2.36634	0.008858	2.41521	0.0181464
2.49565	-0.00695625	2.44955	-0.0150546	2.32953	-0.0117562	2.4189	-0.0142502	2.51298	-0.000797524	2.5545	0.000313116	2.58359	0.00320306	2.37034	0.00885782	2.41921	0.0181435
2.49962	-0.00695953	2.45352	-0.0150456	2.33354	-0.0117849	2.42287	-0.0141561	2.51695	-0.000797641	2.55848	0.000314892	2.58757	0.00318356	2.37434	0.00885764	2.42322	0.0181407
2.50359	-0.00696377	2.45749	-0.0150941	2.33754	-0.0118136	2.42684	-0.0141847	2.52092	-0.000791258	2.56245	0.000297793	2.59154	0.00317072	2.37835	0.00885746	2.42722	0.0181379
2.50756	-0.00696802	2.46146	-0.0151427	2.34155	-0.0118423	2.43081	-0.0142133	2.52489	-0.000784876	2.56642	0.000280694	2.59551	0.00315789	2.38235	0.00885728	2.43123	0.0181351
2.51153	-0.00697226	2.46543	-0.0151913	2.34555	-0.0118507	2.43478	-0.014242	2.52886	-0.000778493	2.57039	0.000263595	2.59948	0.00314505	2.38636	0.00886268	2.43523	0.018139
2.5155	-0.00697651	2.4694	-0.0152399	2.34955	-0.0118513	2.43875	-0.0142706	2.53283	-0.00077211	2.57436	0.000246496	2.60345	0.00313222	2.39036	0.00887019	2.43923	0.0181455
2.51947	-0.00698076	2.47337	-0.0152885	2.35356	-0.0118519	2.44272	-0.0142992	2.5368	-0.000765728	2.57833	0.000229396	2.60742	0.00311938	2.39436	0.0088777	2.44324	0.018152
2.52344	-0.006985	2.47734	-0.0153371	2.35756	-0.0118526	2.44669	-0.0143278	2.54077	-0.000759345	2.5823	0.000212297	2.61139	0.00310655	2.39837	0.00888521	2.44724	0.0181585
2.52741	-0.00698925	2.48131	-0.0153857	2.36157	-0.0118532	2.45066	-0.0143565	2.54474	-0.000752962	2.58627	0.000195198	2.61536	0.00309371	2.40237	0.00889272	2.45125	0.018165
2.53138	-0.00699349	2.48528	-0.0154343	2.36557	-0.0118539	2.45463	-0.0143851	2.54871	-0.000746579	2.59024	0.000178099	2.61933	0.00308088	2.40638	0.00890023	2.45525	0.0181715
2.53535	-0.00699985	2.48925	-0.0154779	2.36957	-0.0118545	2.45861	-0.0144599	2.55268	-0.000746552	2.59421	0.000168287	2.6233	0.00307671	2.41038	0.00890775	2.45925	0.018178
2.53932	-0.00700741	2.49322	-0.0155185	2.37358	-0.0118552	2.46258	-0.0145609	2.55665	-0.000750121	2.59818	0.000162599	2.62727	0.00307743	2.41438	0.00891526	2.46326	0.0181845
2.54329	-0.00701496	2.49719	-0.0155592	2.37758	-0.0118334	2.46655	-0.0146619	2.56062	-0.00075369	2.60215	0.000156911	2.63124	0.00307816	2.41839	0.00891586	2.46726	0.0181854
2.54726	-0.00702252	2.50116	-0.0155999	2.38159	-0.011778	2.47052	-0.0147629	2.5646	-0.000757259	2.60612	0.000151222	2.63521	0.00307888	2.42239	0.00890609	2.47127	0.0181781
2.55123	-0.00703007	2.50513	-0.0156406	2.38559	-0.0117226	2.47449	-0.0148639	2.56857	-0.000760828	2.61009	0.000145534	2.63918	0.00307961	2.4264	0.00889633	2.47527	0.0181708
2.55521	-0.00703763	2.50911	-0.0156813	2.38959	-0.0116671	2.47846	-0.0149648	2.57254	-0.000764396	2.61406	0.000139846	2.64315	0.00308034	2.4304	0.00888656	2.47927	0.0181634
2.55918	-0.00704519	2.51308	-0.015722	2.3936	-0.0116117	2.48243	-0.0150658	2.57651	-0.000767965	2.61803	0.000134158	2.64712	0.00308106	2.4344	0.0088768	2.48328	0.0181561
2.56315	-0.00705274	2.51705	-0.0157627	2.3976	-0.0115563	2.4864	-0.0151668	2.58048	-0.000771534	2.62201	0.000128469	2.6511	0.00308179	2.43841	0.00886703	2.48728	0.0181487
2.56712	-0.00705717	2.52102	-0.0157908	2.40161	-0.0115009	2.49037	-0.0152453	2.58445	-0.000774083	2.62598	0.000125545	2.65507	0.00308542	2.44241	0.00885727	2.49129	0.0181414
2.57109	-0.00705189	2.52499	-0.01578	2.40561	-0.0114454	2.49434	-0.0152541	2.58842	-0.000773465	2.62995	0.000131199	2.65904	0.00309809	2.44642	0.0088475	2.49529	0.0181341
2.57506	-0.00704662	2.52896	-0.0157692	2.40961	-0.0113932	2.49831	-0.015263	2.59239	-0.000772847	2.63392	0.000136853	2.66301	0.00311076	2.45042	0.00883882	2.49929	0.0181267
2.57903	-0.00704134	2.53293	-0.0157583	2.41362	-0.0113796	2.50228	-0.0152718	2.59636	-0.00077223	2.63789	0.000142507	2.66698	0.00312343	2.45442	0.00884347	2.5033	0.0181186
2.583	-0.00703606	2.5369	-0.0157475	2.41762	-0.0113661	2.50625	-0.0152806	2.60033	-0.000771612	2.64186	0.000148161	2.67095	0.0031361	2.45843	0.00884812	2.5073	0.0181106
2.58697	-0.00703078	2.54087	-0.0157367	2.42163	-0.0113526	2.51022	-0.0152894	2.6043	-0.000770994	2.64583	0.000153815	2.67492	0.00314877	2.46243	0.00885277	2.51131	0.0181026
2.59094	-0.00702551	2.54484	-0.0157259	2.42563	-0.0113391	2.51419	-0.0152982	2.60827	-0.000770377	2.6498	0.000159469	2.67889	0.00316144	2.46644	0.00885742	2.51531	0.0180946
2.59491	-0.00702023	2.54881	-0.0157151	2.42963	-0.0113256	2.51817	-0.015307	2.61224	-0.000769759	2.65377	0.000165123	2.68286	0.00317411	2.47044	0.00886207	2.51931	0.0180865
2.59888	-0.00701495	2.55278	-0.0157042	2.43364	-0.011312	2.52214	-0.0153159	2.61621	-0.000769141	2.65774	0.000170777	2.68683	0.00318678	2.47444	0.00886672	2.52332	0.0180785
2.60285	-0.0070029	2.55675	-0.0156696	2.43764	-0.0112985	2.52611	-0.0152642	2.62018	-0.00076564	2.66171	0.000184778	2.6908	0.00320391	2.47845	0.00887137	2.52732	0.0180705
2.60682	-0.00698963	2.56072	-0.0156308	2.44165	-0.011285	2.53008	-0.0152019	2.62416	-0.000761625	2.66568	0.000200267	2.69477	0.00322182	2.48245	0.00887602	2.53133	0.0180624
2.61079	-0.00697637	2.56469	-0.015592	2.44565	-0.0112864	2.53405	-0.0151395	2.62813	-0.00075761	2.66965	0.000215755	2.69874	0.00323974	2.48646	0.00888239	2.53533	0.0180766
2.61476	-0.0069631	2.56867	-0.0155531	2.44965	-0.0112927	2.53802	-0.0150771	2.6321	-0.000753596	2.67362	0.000231244	2.70271	0.00325765	2.49046	0.00888933	2.53933	0.0180981
2.61874	-0.00694984	2.57264	-0.0155143	2.45366	-0.011299	2.54199	-0.0150147	2.63607	-0.000749581	2.67759	0.000246733	2.70668	0.00327557	2.49446	0.00889627	2.54334	0.0181196
2.62271	-0.00693657	2.57661	-0.0154754	2.45766	-0.0113054	2.54596	-0.0149523	2.64004	-0.000745566	2.68157	0.000262221	2.71065	0.00329349	2.49847	0.0089032	2.54734	0.0181412
2.62668	-0.00692331	2.58058	-0.0154366	2.46167	-0.0113117	2.54993	-0.0148899	2.64401	-0.000741551	2.68554	0.00027771	2.71463	0.0033114	2.50247	0.00891014	2.55135	0.0181627
2.63065	-0.00691004	2.58455	-0.0153977	2.46567	-0.011318	2.5539	-0.0148275	2.64798	-0.000737536	2.68951	0.000293199	2.7186	0.00332932	2.50648	0.00891708	2.55535	0.0181842
2.63462	-0.00690712	2.58852	-0.0153622	2.46967	-0.0113244	2.55787	-0.0147716	2.65195	-0.000734175	2.69348	0.000303354	2.72257	0.00334692	2.51048	0.00892402	2.55935	0.0182057
2.63859	-0.00691664	2.59249	-0.0153307	2.47368	-0.0113307	2.56184	-0.0147232	2.65592	-0.000731601	2.69745	0.000307089	2.72654	0.00336414	2.51448	0.00893096	2.56336	0.0182272
2.64256	-0.00692616	2.59646	-0.0152992	2.47768	-0.0113428	2.56581	-0.0146749	2.65989	-0.000729028	2.70142	0.000310824	2.73051	0.00338137	2.51849	0.00894083	2.56736	0.0182399
2.64653	-0.00693569	2.60043	-0.0152677	2.48169	-0.0113627	2.56978	-0.0146266	2.66386	-0.000726454	2.70539	0.000314559	2.73448	0.00339859	2.52249	0.00895468	2.57137	0.0182404
2.6505	-0.00694521	2.6044	-0.0152362	2.48569	-0.0113826	2.57375	-0.0145783	2.66783	-0.00072388	2.70936	0.000318294	2.73845	0.00341581	2.5265	0.00896852	2.57537	0.018241
2.65447	-0.00695473	2.60837	-0.0152047	2.48969	-0.0114026	2.57772	-0.01453	2.6718	-0.000721307	2.71333	0.000322029	2.74242	0.00343304	2.5305	0.00898236	2.57937	0.0182416
2.65844	-0.00696426	2.61234	-0.0151732	2.4937	-0.0114225	2.5817	-0.0144817	2.67577	-0.000718733	2.7173	0.000325764	2.74639	0.00345026	2.5345	0.0089962	2.58338	0.0182422
2.66241	-0.00697378	2.61631	-0.0151417	2.4977	-0.0114424	2.58567	-0.0144334	2.67974	-0.000716159	2.72127	0.0003295	2.75036	0.00346748	2.53851	0.00901004	2.58738	0.0182427
2.66638	-0.00698246	2.62028	-0.0151126	2.50171	-0.0114623	2.58964	-0.0143875	2.68371	-0.000714228	2.72524	0.000332513	2.75433	0.00348193	2.54251	0.00902388	2.59139	0.0182433
2.67035	-0.00697771	2.62425	-0.0151219	2.50571	-0.0114823	2.59361	-0.0143799	2.68769	-0.000722566	2.72921	0.000323981	2.7583	0.0034519	2.54652	0.00903773	2.59539	0.0182439
2.67432	-0.00697296	2.62822	-0.0151312	2.50971	-0.0115013	2.59758	-0.0143724	2.69166	-0.000730905	2.73318	0.000315448	2.76227	0.00342188	2.55052	0.00904925	2.59939	0.0182443
2.67829	-0.00696821	2.6322	-0.0151405	2.51372	-0.0115126	2.60155	-0.0143649	2.69563	-0.000739244	2.73715	0.000306916	2.76624	0.00339185	2.55452	0.00903995	2.6034	0.0182439
2.68227	-0.00696346	2.63617	-0.0151498	2.51772	-0.0115239	2.60552	-0.0143574	2.6996	-0.000747582	2.74112	0.000298383	2.77021	0.00336183	2.55853	0.00903065	2.6074	0.0182434
2.68624	-0.00695872	2.64014	-0.0151591	2.52173	-0.0115351	2.60949	-0.0143499	2.70357	-0.000755921	2.7451	0.000289851	2.77419	0.0033318	2.56253	0.00902135	2.61141	0.0182429
2.69021	-0.00695397	2.64411	-0.0151684	2.52573	-0.0115464	2.61346	-0.0143423	2.70754	-0.000764259	2.74907	0.000281318	2.77816	0.00330178	2.56654	0.00901205	2.61541	0.0182424
2.69418	-0.00694922	2.64808	-0.0151777	2.52973	-0.0115577	2.61743	-0.0143348	2.71151	-0.000772598	2.75304	0.000272786	2.78213	0.00327175	2.57054	0.00900275	2.61941	0.0182419
2.69815	-0.00694447	2.65205	-0.015187	2.53374	-0.011569	2.6214	-0.0143273	2.71548	-0.000780937	2.75701	0.000264253	2.7861	0.00324173	2.57454	0.00899346	2.62342	0.0182414
2.70212	-0.00693795	2.65602	-0.0152074	2.53774	-0.0115802	2.62537	-0.0143465	2.71945	-0.000776586	2.76098	0.000253833	2.79007	0.00321332	2.57855	0.00898416	2.62742	0.0182409
2.70609	-0.00693054	2.65999	-0.0152334	2.54175	-0.0115915	2.62934	-0.0143791	2.72342	-0.000765811	2.76495	0.000242456	2.79404	0.00318574	2.58255	0.00897486	2.63143	0.0182404
2.71006	-0.00692312	2.66396	-0.0152594	2.54575	-0.0115799	2.63331	-0.0144118	2.72739	-0.000755036	2.76892	0.000231079	2.79801	0.00315815	2.58656	0.00898008	2.63543	0.0182447
2.71403	-0.00691571	2.66793	-0.0152854	2.54975	-0.0115616	2.63728	-0.0144445	2.73136	-0.000744261	2.77289	0.000219703	2.80198	0.00313057	2.59056	0.00898952	2.63943	0.0182505
2.718	-0.0069083	2.6719	-0.0153114	2.55376	-0.0115433	2.64125	-0.0144772	2.73533	-0.000733486	2.77686	0.000208326	2.80595	0.00310299	2.59456	0.00899896	2.64344	0.0182563
2.72197	-0.00690089	2.67587	-0.0153374	2.55776	-0.0115251	2.64523	-0.0145099	2.7393	-0.000722711	2.78083	0.00019695	2.80992	0.0030754	2.59857	0.00900841	2.64744	0.0182621
2.72594	-0.00689347	2.67984	-0.0153634	2.56177	-0.0115068	2.6492	-0.0145425	2.74327	-0.000711936	2.7848	0.000185573	2.81389	0.00304782	2.60257	0.00901785	2.65145	0.0182678
2.72991	-0.00688606	2.68381	-0.0153894	2.56577	-0.0114885	2.65317	-0.0145752	2.74724	-0.000701161	2.78877	0.000174197	2.81786	0.00302024	2.60658	0.00902729	2.65545	0.0182736
2.73388	-0.00688358	2.68778	-0.0154065	2.56977	-0.0114702	2.65714	-0.0146073	2.75122	-0.000693312	2.79274	0.000167648	2.82183	0.0029999	2.61058	0.00903673	2.65945	0.0182794
2.73785	-0.00689452	2.69175	-0.0153995	2.57378	-0.011452	2.66111	-0.0146378	2.75519	-0.000693414	2.79671	0.000174228	2.8258	0.00299927	2.61458	0.00904617	2.66346	0.0182851
2.74183	-0.00690546	2.69573	-0.0153925	2.57778	-0.0114385	2.66508	-0.0146684	2.75916	-0.000693517	2.80068	0.000180807	2.82977	0.00299865	2.61859	0.00904498	2.66746	0.0182882
2.7458	-0.0069164	2.6997	-0.0153855	2.58179	-0.011431	2.66905	-0.0146989	2.76313	-0.00069362	2.80465	0.000187386	2.83374	0.00299802	2.62259	0.00903078	2.67147	0.018288
2.74977	-0.00692734	2.70367	-0.0153785	2.58579	-0.0114235	2.67302	-0.0147294	2.7671	-0.000693723	2.80863	0.000193965	2.83772	0.00299739	2.6266	0.00901658	2.67547	0.0182878
2.75374	-0.00693828	2.70764	-0.0153715	2.58979	-0.011416	2.67699	-0.01476	2.77107	-0.000693826	2.8126	0.000200544	2.84169	0.00299677	2.6306	0.00900238	2.67947	0.0182875
2.75771	-0.00694922	2.71161	-0.0153645	2.5938	-0.0114084	2.68096	-0.0147905	2.77504	-0.000693929	2.81657	0.000207124	2.84566	0.00299614	2.6346	0.00898819	2.68348	0.0182873
2.76168	-0.00696015	2.71558	-0.0153575	2.5978	-0.0114009	2.68493	-0.014821	2.77901	-0.000694032	2.82054	0.000213703	2.84963	0.00299551	2.63861	0.00897399	2.68748	0.0182871
2.76565	-0.00697109	2.71955	-0.0153505	2.60181	-0.0113934	2.6889	-0.0148516	2.78298	-0.000694135	2.82451	0.000220282	2.8536	0.00299489	2.64261	0.00895979	2.69149	0.0182868
2.76962	-0.0069518	2.72352	-0.0153161	2.60581	-0.0113859	2.69287	-0.0148458	2.78695	-0.000694838	2.82848	0.000229676	2.85757	0.00302116	2.64662	0.00894559	2.69549	0.0182866
2.77359	-0.00692815	2.72749	-0.0152777	2.60981	-0.0113778	2.69684	-0.0148348	2.79092	-0.000695627	2.83245	0.000239477	2.86154	0.00305132	2.65062	0.00893373	2.69949	0.0182867
2.77756	-0.0069045	2.73146	-0.0152393	2.61382	-0.0113664	2.70081	-0.0148238	2.79489	-0.000696416	2.83642	0.000249277	2.86551	0.00308148	2.65462	0.00893824	2.7035	0.0182892
2.78153	-0.00688084	2.73543	-0.0152009	2.61782	-0.011355	2.70478	-0.0148128	2.79886	-0.000697206	2.84039	0.000259077	2.86948	0.00311163	2.65863	0.00894274	2.7075	0.0182917
2.7855	-0.00685719	2.7394	-0.0151625	2.62183	-0.0113435	2.70876	-0.0148018	2.80283	-0.000697995	2.84436	0.000268878	2.87345	0.00314179	2.66263	0.00894725	2.71151	0.0182942
2.78947	-0.00683354	2.74337	-0.0151241	2.62583	-0.0113321	2.71273	-0.0147907	2.8068	-0.000698784	2.84833	0.000278678	2.87742	0.00317195	2.66664	0.00895175	2.71551	0.0182967
2.79344	-0.00680989	2.74734	-0.0150857	2.62983	-0.0113206	2.7167	-0.0147797	2.81077	-0.000699573	2.8523	0.000288478	2.88139	0.00320211	2.67064	0.00895626	2.71951	0.0182991
2.79741	-0.00678623	2.75131	-0.0150473	2.63384	-0.0113092	2.72067	-0.0147687	2.81475	-0.000700363	2.85627	0.000298279	2.88536	0.00323226	2.67464	0.00896077	2.72352	0.0183016
2.80138	-0.00678064	2.75528	-0.0150151	2.63784	-0.0112977	2.72464	-0.0147318	2.81872	-0.000701596	2.86024	0.000301612	2.88933	0.00325619	2.67865	0.00896527	2.72752	0.0183041
2.80536	-0.0067947	2.75926	-0.0149895	2.64185	-0.0112863	2.72861	-0.0146667	2.82269	-0.000703311	2.86421	0.000297911	2.8933	0.00327335	2.68265	0.00896978	2.73153	0.0183066
2.80933	-0.00680876	2.76323	-0.0149639	2.64585	-0.0112778	2.73258	-0.0146016	2.82666	-0.000705027	2.86819	0.00029421	2.89727	0.00329051	2.68666	0.00897245	2.73553	0.0182957
2.8133	-0.00682282	2.7672	-0.0149384	2.64985	-0.01127	2.73655	-0.0145364	2.83063	-0.000706743	2.87216	0.00029051	2.90125	0.00330767	2.69066	0.00897467	2.73953	0.0182815
2.81727	-0.00683687	2.77117	-0.0149128	2.65386	-0.0112621	2.74052	-0.0144713	2.8346	-0.000708459	2.87613	0.000286809	2.90522	0.00332482	2.69466	0.00897689	2.74354	0.0182673
2.82124	-0.00685093	2.77514	-0.0148872	2.65786	-0.0112543	2.74449	-0.0144062	2.83857	-0.000710175	2.8801	0.000283108	2.90919	0.00334198	2.69867	0.0089791	2.74754	0.0182531
2.82521	-0.00686499	2.77911	-0.0148617	2.66187	-0.0112465	2.74846	-0.0143411	2.84254	-0.00071189	2.88407	0.000279407	2.91316	0.00335914	2.70267	0.00898132	2.75155	0.0182388
2.82918	-0.00687904	2.78308	-0.0148361	2.66587	-0.0112387	2.75243	-0.014276	2.84651	-0.000713606	2.88804	0.000275706	2.91713	0.00337629	2.70668	0.00898354	2.75555	0.0182246
2.83315	-0.00689182	2.78705	-0.0148162	2.66987	-0.0112309	2.7564	-0.0142164	2.85048	-0.000715137	2.89201	0.000272057	2.9211	0.00339049	2.71068	0.00898576	2.75955	0.0182104
2.83712	-0.00689057	2.79102	-0.0148577	2.67388	-0.0112231	2.76037	-0.014218	2.85445	-0.000714657	2.89598	0.000268973	2.92507	0.00337241	2.71468	0.00898797	2.76356	0.0181962
2.84109	-0.00688932	2.79499	-0.0148993	2.67788	-0.0112222	2.76434	-0.0142196	2.85842	-0.000714177	2.89995	0.000265889	2.92904	0.00335433	2.71869	0.00899264	2.76756	0.0181877
2.84506	-0.00688807	2.79896	-0.0149408	2.68189	-0.0112291	2.76832	-0.0142212	2.86239	-0.000713696	2.90392	0.000262805	2.93301	0.00333625	2.72269	0.009	2.77157	0.0181857
2.84903	-0.00688683	2.80293	-0.0149824	2.68589	-0.011236	2.77229	-0.0142228	2.86636	-0.000713216	2.90789	0.000259721	2.93698	0.00331817	2.7267	0.00900737	2.77557	0.0181837
2.853	-0.00688558	2.8069	-0.0150239	2.68989	-0.0112428	2.77626	-0.0142243	2.87033	-0.000712735	2.91186	0.000256637	2.94095	0.00330008	2.7307	0.00901474	2.77958	0.0181817
2.85697	-0.00688433	2.81087	-0.0150654	2.6939	-0.0112497	2.78023	-0.0142259	2.87431	-0.000712255	2.91583	0.000253553	2.94492	0.003282	2.7347	0.00902211	2.78358	0.0181796
2.86094	-0.00688309	2.81484	-0.015107	2.6979	-0.0112565	2.7842	-0.0142275	2.87828	-0.000711774	2.9198	0.000250469	2.94889	0.00326392	2.73871	0.00902948	2.78758	0.0181776
2.86491	-0.00688184	2.81882	-0.0151485	2.70191	-0.0112634	2.78817	-0.0142291	2.88225	-0.000711294	2.92377	0.000247385	2.95286	0.00324584	2.74271	0.00903684	2.79159	0.0181756
2.86889	-0.00687909	2.82279	-0.0151926	2.70591	-0.0112702	2.79214	-0.014255	2.88622	-0.000704926	2.92774	0.000248929	2.95683	0.00323426	2.74672	0.00904421	2.79559	0.0181735
2.87286	-0.00687566	2.82676	-0.0152378	2.70991	-0.0112752	2.79611	-0.0142919	2.89019	-0.000695901	2.93172	0.000252561	2.96081	0.00322562	2.75072	0.00904975	2.7996	0.0181753
2.87683	-0.00687223	2.83073	-0.015283	2.71392	-0.0112698	2.80008	-0.0143288	2.89416	-0.000686876	2.93569	0.000256194	2.96478	0.00321697	2.75472	0.00904492	2.8036	0.0181983
2.8808	-0.0068688	2.8347	-0.0153282	2.71792	-0.0112643	2.80405	-0.0143657	2.89813	-0.000677851	2.93966	0.000259826	2.96875	0.00320833	2.75873	0.00904009	2.8076	0.0182214
2.88477	-0.00686537	2.83867	-0.0153734	2.72193	-0.0112588	2.80802	-0.0144026	2.9021	-0.000668826	2.94363	0.000263458	2.97272	0.00319968	2.76273	0.00903527	2.81161	0.0182444
2.88874	-0.00686194	2.84264	-0.0154186	2.72593	-0.0112534	2.81199	-0.0144395	2.90607	-0.000659801	2.9476	0.000267091	2.97669	0.00319104	2.76674	0.00903044	2.81561	0.0182675
2.89271	-0.0068585	2.84661	-0.0154638	2.72993	-0.0112479	2.81596	-0.0144764	2.91004	-0.000650776	2.95157	0.000270723	2.98066	0.00318239	2.77074	0.00902561	2.81962	0.0182906
2.89668	-0.00685507	2.85058	-0.015509	2.73394	-0.0112424	2.81993	-0.0145133	2.91401	-0.000641751	2.95554	0.000274355	2.98463	0.00317375	2.77474	0.00902078	2.82362	0.0183136
2.90065	-0.00685009	2.85455	-0.0155294	2.73794	-0.0112369	2.8239	-0.0145486	2.91798	-0.000635522	2.95951	0.000275065	2.9886	0.00316906	2.77875	0.00901595	2.82762	0.0183367
2.90462	-0.00684138	2.85852	-0.0154901	2.74195	-0.0112315	2.82787	-0.01458	2.92195	-0.000636002	2.96348	0.00026876	2.99257	0.00317384	2.78275	0.00901113	2.83163	0.0183597
2.90859	-0.00683268	2.86249	-0.0154509	2.74595	-0.0112185	2.83185	-0.0146114	2.92592	-0.000636483	2.96745	0.000262455	2.99654	0.00317862	2.78676	0.0090104	2.83563	0.018366
2.91256	-0.00682397	2.86646	-0.0154116	2.74995	-0.0112039	2.83582	-0.0146429	2.92989	-0.000636963	2.97142	0.000256149	3.00051	0.00318341	2.79076	0.00901054	2.83964	0.0183688
2.91653	-0.00681526	2.87043	-0.0153724	2.75396	-0.0111893	2.83979	-0.0146743	2.93386	-0.000637444	2.97539	0.000249844	3.00448	0.00318819	2.79476	0.00901068	2.84364	0.0183715
2.9205	-0.00680655	2.8744	-0.0153331	2.75796	-0.0111747	2.84376	-0.0147057	2.93784	-0.000637924	2.97936	0.000243539	3.00845	0.00319298	2.79877	0.00901083	2.84764	0.0183743
2.92447	-0.00679785	2.87837	-0.0152939	2.76197	-0.0111601	2.84773	-0.0147371	2.94181	-0.000638404	2.98333	0.000237234	3.01242	0.00319776	2.80277	0.00901097	2.85165	0.018377
2.92845	-0.00678914	2.88235	-0.0152547	2.76597	-0.0111455	2.8517	-0.0147686	2.94578	-0.000638885	2.9873	0.000230929	3.01639	0.00320255	2.80678	0.00901111	2.85565	0.0183798
2.93242	-0.00678043	2.88632	-0.0152154	2.76997	-0.0111309	2.85567	-0.0148	2.94975	-0.000639365	2.99127	0.000224624	3.02036	0.00320733	2.81078	0.00901125	2.85966	0.0183825
2.93639	-0.00678026	2.89029	-0.0151799	2.77398	-0.0111163	2.85964	-0.0147615	2.95372	-0.00064327	2.99525	0.000231229	3.02434	0.00324866	2.81478	0.0090114	2.86366	0.0183853
2.94036	-0.00678106	2.89426	-0.0151449	2.77798	-0.0111125	2.86361	-0.0147152	2.95769	-0.00064756	2.99922	0.000239281	3.02831	0.0032941	2.81879	0.00901635	2.86766	0.0183795
2.94433	-0.00678185	2.89823	-0.0151098	2.78199	-0.0111196	2.86758	-0.0146689	2.96166	-0.000651849	3.00319	0.000247334	3.03228	0.00333953	2.82279	0.00902612	2.87167	0.018365
2.9483	-0.00678264	2.9022	-0.0150748	2.78599	-0.0111267	2.87155	-0.0146225	2.96563	-0.000656139	3.00716	0.000255387	3.03625	0.00338497	2.8268	0.00903588	2.87567	0.0183506
2.95227	-0.00678343	2.90617	-0.0150397	2.78999	-0.0111338	2.87552	-0.0145762	2.9696	-0.000660428	3.01113	0.00026344	3.04022	0.0034304	2.8308	0.00904565	2.87968	0.0183362
2.95624	-0.00678422	2.91014	-0.0150047	2.794	-0.0111408	2.87949	-0.0145299	2.97357	-0.000664718	3.0151	0.000271492	3.04419	0.00347583	2.8348	0.00905541	2.88368	0.0183218
2.96021	-0.00678501	2.91411	-0.0149696	2.798	-0.0111479	2.88346	-0.0144835	2.97754	-0.000669007	3.01907	0.000279545	3.04816	0.00352127	2.83881	0.00906518	2.88768	0.0183074
2.96418	-0.0067858	2.91808	-0.0149346	2.80201	-0.011155	2.88743	-0.0144372	2.98151	-0.000673296	3.02304	0.000287598	3.05213	0.0035667	2.84281	0.00907494	2.89169	0.018293
2.96815	-0.00679315	2.92205	-0.0148973	2.80601	-0.011162	2.8914	-0.0144027	2.98548	-0.000671115	3.02701	0.00029261	3.0561	0.00356823	2.84682	0.00908471	2.89569	0.0182786
2.97212	-0.00680694	2.92602	-0.0148578	2.81001	-0.0111697	2.89538	-0.0143797	2.98945	-0.00066257	3.03098	0.000294631	3.06007	0.00352659	2.85082	0.00909257	2.8997	0.0182685
2.97609	-0.00682074	2.92999	-0.0148183	2.81402	-0.0111801	2.89935	-0.0143568	2.99342	-0.000654026	3.03495	0.000296653	3.06404	0.00348495	2.85482	0.0090915	2.9037	0.0182791
2.98006	-0.00683453	2.93396	-0.0147788	2.81802	-0.0111905	2.90332	-0.0143338	2.99739	-0.000645481	3.03892	0.000298675	3.06801	0.00344331	2.85883	0.00909043	2.9077	0.0182896
2.98403	-0.00684832	2.93793	-0.0147394	2.82203	-0.0112009	2.90729	-0.0143109	3.00137	-0.000636937	3.04289	0.000300697	3.07198	0.00340167	2.86283	0.00908935	2.91171	0.0183002
2.988	-0.00686212	2.9419	-0.0146999	2.82603	-0.0112114	2.91126	-0.014288	3.00534	-0.000628392	3.04686	0.000302719	3.07595	0.00336003	2.86684	0.00908828	2.91571	0.0183107
2.99198	-0.00687591	2.94588	-0.0146604	2.83003	-0.0112218	2.91523	-0.014265	3.00931	-0.000619848	3.05083	0.00030474	3.07992	0.0033184	2.87084	0.00908721	2.91972	0.0183213
2.99595	-0.00688971	2.94985	-0.0146209	2.83404	-0.0112322	2.9192	-0.0142421	3.01328	-0.000611303	3.05481	0.000306762	3.08389	0.00327676	2.87484	0.00908613	2.92372	0.0183318
2.99992	-0.0069006	2.95382	-0.014588	2.83804	-0.0112426	2.92317	-0.0142188	3.01725	-0.000603936	3.05878	0.000308147	3.08787	0.00323809	2.87885	0.00908506	2.92772	0.0183424
3.00389	-0.00688786	2.95779	-0.0146089	2.84205	-0.011253	2.92714	-0.014193	3.02122	-0.000606166	3.06275	0.000304344	3.09184	0.00322371	2.88285	0.00908399	2.93173	0.0183529
3.00786	-0.00687512	2.96176	-0.0146298	2.84605	-0.0112527	2.93111	-0.0141671	3.02519	-0.000608397	3.06672	0.00030054	3.09581	0.00320932	2.88686	0.00908425	2.93573	0.0183535
3.01183	-0.00686239	2.96573	-0.0146507	2.85005	-0.0112504	2.93508	-0.0141413	3.02916	-0.000610627	3.07069	0.000296737	3.09978	0.00319494	2.89086	0.00908475	2.93974	0.0183523
3.0158	-0.00684965	2.9697	-0.0146716	2.85406	-0.0112481	2.93905	-0.0141155	3.03313	-0.000612858	3.07466	0.000292933	3.10375	0.00318055	2.89486	0.00908525	2.94374	0.018351
3.01977	-0.00683691	2.97367	-0.0146925	2.85806	-0.0112458	2.94302	-0.0140896	3.0371	-0.000615088	3.07863	0.000289129	3.10772	0.00316617	2.89887	0.00908576	2.94774	0.0183498
3.02374	-0.00682417	2.97764	-0.0147134	2.86207	-0.0112436	2.94699	-0.0140638	3.04107	-0.000617319	3.0826	0.000285326	3.11169	0.00315178	2.90287	0.00908626	2.95175	0.0183486
3.02771	-0.00681143	2.98161	-0.0147343	2.86607	-0.0112413	2.95096	-0.0140379	3.04504	-0.000619549	3.08657	0.000281522	3.11566	0.00313739	2.90688	0.00908676	2.95575	0.0183474
3.03168	-0.0067987	2.98558	-0.0147551	2.87007	-0.011239	2.95494	-0.0140121	3.04901	-0.00062178	3.09054	0.000277718	3.11963	0.00312301	2.91088	0.00908726	2.95976	0.0183461
3.03565	-0.00679267	2.98955	-0.0147712	2.87408	-0.0112368	2.95891	-0.0140253	3.05298	-0.000622197	3.09451	0.000271834	3.1236	0.00311572	2.91488	0.00908776	2.96376	0.0183449
3.03962	-0.00678934	2.99352	-0.0147854	2.87808	-0.0112337	2.96288	-0.0140542	3.05695	-0.000621888	3.09848	0.000265118	3.12757	0.00311126	2.91889	0.00908657	2.96776	0.0183411
3.04359	-0.00678601	2.99749	-0.0147996	2.88209	-0.01123	2.96685	-0.014083	3.06093	-0.000621579	3.10245	0.000258402	3.13154	0.00310681	2.92289	0.00908385	2.97177	0.0183349
3.04756	-0.00678267	3.00146	-0.0148138	2.88609	-0.0112263	2.97082	-0.0141119	3.0649	-0.00062127	3.10642	0.000251685	3.13551	0.00310235	2.9269	0.00908114	2.97577	0.0183287
3.05153	-0.00677934	3.00544	-0.014828	2.89009	-0.0112226	2.97479	-0.0141408	3.06887	-0.000620961	3.11039	0.000244969	3.13948	0.0030979	2.9309	0.00907842	2.97978	0.0183225
3.05551	-0.006776	3.00941	-0.0148422	2.8941	-0.0112189	2.97876	-0.0141696	3.07284	-0.000620652	3.11436	0.000238253	3.14345	0.00309345	2.9349	0.0090757	2.98378	0.0183163
3.05948	-0.00677267	3.01338	-0.0148564	2.8981	-0.0112152	2.98273	-0.0141985	3.07681	-0.000620344	3.11834	0.000231536	3.14743	0.00308899	2.93891	0.00907298	2.98778	0.0183101
3.06345	-0.00676933	3.01735	-0.0148705	2.90211	-0.0112115	2.9867	-0.0142273	3.08078	-0.000620035	3.12231	0.00022482	3.1514	0.00308454	2.94291	0.00907026	2.99179	0.0183039
3.06742	-0.00677141	3.02132	-0.0148844	2.90611	-0.0112078	2.99067	-0.0142588	3.08475	-0.000619244	3.12628	0.000221737	3.15537	0.00309449	2.94692	0.00906754	2.99579	0.0182977
3.07139	-0.00678504	3.02529	-0.0148975	2.91011	-0.011203	2.99464	-0.0142956	3.08872	-0.000617425	3.13025	0.000226397	3.15934	0.00313513	2.95092	0.00906409	2.9998	0.0182944
3.07536	-0.00679866	3.02926	-0.0149106	2.91412	-0.0111939	2.99861	-0.0143325	3.09269	-0.000615606	3.13422	0.000231057	3.16331	0.00317578	2.95492	0.00905769	3.0038	0.0183025
3.07933	-0.00681229	3.03323	-0.0149237	2.91812	-0.0111847	3.00258	-0.0143694	3.09666	-0.000613788	3.13819	0.000235718	3.16728	0.00321643	2.95893	0.00905129	3.0078	0.0183107
3.0833	-0.00682592	3.0372	-0.0149369	2.92213	-0.0111755	3.00655	-0.0144063	3.10063	-0.000611969	3.14216	0.000240378	3.17125	0.00325708	2.96293	0.00904488	3.01181	0.0183188
3.08727	-0.00683954	3.04117	-0.01495	2.92613	-0.0111663	3.01052	-0.0144431	3.1046	-0.00061015	3.14613	0.000245038	3.17522	0.00329773	2.96694	0.00903848	3.01581	0.018327
3.09124	-0.00685317	3.04514	-0.0149631	2.93013	-0.0111572	3.01449	-0.01448	3.10857	-0.000608332	3.1501	0.000249698	3.17919	0.00333838	2.97094	0.00903208	3.01982	0.0183351
3.09521	-0.00686679	3.04911	-0.0149762	2.93414	-0.011148	3.01847	-0.0145169	3.11254	-0.000606513	3.15407	0.000254359	3.18316	0.00337903	2.97494	0.00902568	3.02382	0.0183433
3.09918	-0.00688042	3.05308	-0.0149893	2.93814	-0.0111388	3.02244	-0.0145538	3.11651	-0.000604694	3.15804	0.000259019	3.18713	0.00341968	2.97895	0.00901928	3.02782	0.0183514
3.10315	-0.00687138	3.05705	-0.0149828	2.94215	-0.0111296	3.02641	-0.0145273	3.12048	-0.000610012	3.16201	0.000266562	3.1911	0.00340781	2.98295	0.00901287	3.03183	0.0183595
3.10712	-0.00686049	3.06102	-0.0149746	2.94615	-0.0111074	3.03038	-0.0144957	3.12446	-0.000615915	3.16598	0.00027434	3.19507	0.00339164	2.98696	0.00902034	3.03583	0.018358
3.11109	-0.0068496	3.06499	-0.0149664	2.95015	-0.0110833	3.03435	-0.0144641	3.12843	-0.000621817	3.16995	0.000282119	3.19904	0.00337548	2.99096	0.00902978	3.03984	0.018355
3.11506	-0.00683871	3.06897	-0.0149582	2.95416	-0.0110592	3.03832	-0.0144325	3.1324	-0.000627719	3.17392	0.000289897	3.20301	0.00335931	2.99496	0.00903922	3.04384	0.0183521
3.11904	-0.00682782	3.07294	-0.0149501	2.95816	-0.0110351	3.04229	-0.0144009	3.13637	-0.000633621	3.17789	0.000297676	3.20698	0.00334314	2.99897	0.00904866	3.04784	0.0183492
3.12301	-0.00681693	3.07691	-0.0149419	2.96217	-0.011011	3.04626	-0.0143692	3.14034	-0.000639524	3.18187	0.000305455	3.21096	0.00332697	3.00297	0.0090581	3.05185	0.0183462
3.12698	-0.00680604	3.08088	-0.0149337	2.96617	-0.0109869	3.05023	-0.0143376	3.14431	-0.000645426	3.18584	0.000313233	3.21493	0.00331081	3.00698	0.00906755	3.05585	0.0183433
3.13095	-0.00679515	3.08485	-0.0149255	2.97017	-0.0109628	3.0542	-0.014306	3.14828	-0.000651328	3.18981	0.000321012	3.2189	0.00329464	3.01098	0.00907699	3.05986	0.0183403
3.13492	-0.00679403	3.08882	-0.0149175	2.97418	-0.0109387	3.05817	-0.0142574	3.15225	-0.000652634	3.19378	0.000324182	3.22287	0.00329391	3.01498	0.00908643	3.06386	0.0183374
3.13889	-0.00680161	3.09279	-0.0149096	2.97818	-0.0109315	3.06214	-0.0141937	3.15622	-0.000649855	3.19775	0.000323257	3.22684	0.00330691	3.01899	0.00909489	3.06786	0.018335
3.14286	-0.0068092	3.09676	-0.0149016	2.98219	-0.0109381	3.06611	-0.01413	3.16019	-0.000647075	3.20172	0.000322332	3.23081	0.00331991	3.02299	0.00910254	3.07187	0.018333
3.14683	-0.00681678	3.10073	-0.0148937	2.98619	-0.0109447	3.07008	-0.0140663	3.16416	-0.000644296	3.20569	0.000321407	3.23478	0.00333291	3.027	0.0091102	3.07587	0.018331
3.1508	-0.00682436	3.1047	-0.0148858	2.99019	-0.0109513	3.07405	-0.0140026	3.16813	-0.000641516	3.20966	0.000320482	3.23875	0.00334591	3.031	0.00911785	3.07988	0.018329
3.15477	-0.00683194	3.10867	-0.0148778	2.9942	-0.0109578	3.07802	-0.0139389	3.1721	-0.000638736	3.21363	0.000319556	3.24272	0.00335891	3.035	0.0091255	3.08388	0.018327
3.15874	-0.00683952	3.11264	-0.0148699	2.9982	-0.0109644	3.082	-0.0138752	3.17607	-0.000635957	3.2176	0.000318631	3.24669	0.00337191	3.03901	0.00913316	3.08788	0.018325
3.16271	-0.0068471	3.11661	-0.014862	3.00221	-0.010971	3.08597	-0.0138114	3.18004	-0.000633177	3.22157	0.000317706	3.25066	0.00338491	3.04301	0.00914081	3.09189	0.018323
3.16668	-0.00685095	3.12058	-0.0148563	3.00621	-0.0109776	3.08994	-0.0137576	3.18401	-0.000630536	3.22554	0.000317131	3.25463	0.00339404	3.04702	0.00914847	3.09589	0.0183211
3.17065	-0.00683075	3.12455	-0.0148653	3.01021	-0.010986	3.09391	-0.013767	3.18799	-0.000628786	3.22951	0.00031881	3.2586	0.00337827	3.05102	0.00915463	3.0999	0.0183224
3.17462	-0.00681055	3.12852	-0.0148742	3.01422	-0.0110004	3.09788	-0.0137763	3.19196	-0.000627036	3.23348	0.000320489	3.26257	0.0033625	3.05502	0.00915567	3.1039	0.0183354
3.1786	-0.00679035	3.1325	-0.0148832	3.01822	-0.0110149	3.10185	-0.0137857	3.19593	-0.000625286	3.23745	0.000322168	3.26654	0.00334673	3.05903	0.00915671	3.1079	0.0183484
3.18257	-0.00677015	3.13647	-0.0148922	3.02223	-0.0110293	3.10582	-0.0137951	3.1999	-0.000623536	3.24142	0.000323847	3.27051	0.00333096	3.06303	0.00915774	3.11191	0.0183614
3.18654	-0.00674995	3.14044	-0.0149012	3.02623	-0.0110438	3.10979	-0.0138045	3.20387	-0.000621786	3.2454	0.000325526	3.27449	0.00331519	3.06704	0.00915878	3.11591	0.0183744
3.19051	-0.00672975	3.14441	-0.0149101	3.03023	-0.0110582	3.11376	-0.0138139	3.20784	-0.000620036	3.24937	0.000327205	3.27846	0.00329942	3.07104	0.00915982	3.11992	0.0183874
3.19448	-0.00670955	3.14838	-0.0149191	3.03424	-0.0110727	3.11773	-0.0138233	3.21181	-0.000618286	3.25334	0.000328884	3.28243	0.00328364	3.07504	0.00916086	3.12392	0.0184004
3.19845	-0.00668936	3.15235	-0.0149281	3.03824	-0.0110871	3.1217	-0.0138326	3.21578	-0.000616535	3.25731	0.000330563	3.2864	0.00326787	3.07905	0.0091619	3.12792	0.0184134
3.20242	-0.00670386	3.15632	-0.014926	3.04225	-0.0111016	3.12567	-0.0138682	3.21975	-0.000613111	3.26128	0.000331482	3.29037	0.00325869	3.08305	0.00916293	3.13193	0.0184264
3.20639	-0.00673058	3.16029	-0.0149201	3.04625	-0.0110955	3.12964	-0.0139131	3.22372	-0.000609096	3.26525	0.000332133	3.29434	0.00325183	3.08706	0.00916619	3.13593	0.0184164
3.21036	-0.0067573	3.16426	-0.0149141	3.05025	-0.0110872	3.13361	-0.0139579	3.22769	-0.000605081	3.26922	0.000332784	3.29831	0.00324496	3.09106	0.0091697	3.13994	0.0184038
3.21433	-0.00678402	3.16823	-0.0149082	3.05426	-0.0110789	3.13758	-0.0140027	3.23166	-0.000601066	3.27319	0.000333436	3.30228	0.0032381	3.09506	0.0091732	3.14394	0.0183913
3.2183	-0.00681075	3.1722	-0.0149022	3.05826	-0.0110705	3.14156	-0.0140475	3.23563	-0.000597051	3.27716	0.000334087	3.30625	0.00323124	3.09907	0.00917671	3.14794	0.0183787
3.22227	-0.00683747	3.17617	-0.0148962	3.06227	-0.0110622	3.14553	-0.0140923	3.2396	-0.000593036	3.28113	0.000334738	3.31022	0.00322437	3.10307	0.00918021	3.15195	0.0183661
3.22624	-0.00686419	3.18014	-0.0148903	3.06627	-0.0110539	3.1495	-0.0141372	3.24357	-0.000589021	3.2851	0.000335389	3.31419	0.00321751	3.10708	0.00918372	3.15595	0.0183535
3.23021	-0.00689092	3.18411	-0.0148843	3.07027	-0.0110455	3.15347	-0.014182	3.24755	-0.000585006	3.28907	0.00033604	3.31816	0.00321065	3.11108	0.00918722	3.15996	0.0183409
3.23418	-0.00689648	3.18808	-0.0148776	3.07428	-0.0110372	3.15744	-0.0142107	3.25152	-0.000583072	3.29304	0.000336585	3.32213	0.00320815	3.11508	0.00919072	3.16396	0.0183284
3.23815	-0.00686176	3.19206	-0.0148694	3.07828	-0.0110352	3.16141	-0.0142088	3.25549	-0.000585097	3.29701	0.000336927	3.3261	0.00321396	3.11909	0.00918975	3.16796	0.0183233
3.24213	-0.00682705	3.19603	-0.0148612	3.08229	-0.0110378	3.16538	-0.0142069	3.25946	-0.000587121	3.30098	0.00033727	3.33007	0.00321976	3.12309	0.00918545	3.17197	0.0183239
3.2461	-0.00679234	3.2	-0.014853	3.08629	-0.0110404	3.16935	-0.014205	3.26343	-0.000589146	3.30496	0.000337613	3.33405	0.00322557	3.1271	0.00918116	3.17597	0.0183245
3.25007	-0.00675763	3.20397	-0.0148448	3.09029	-0.011043	3.17332	-0.0142031	3.2674	-0.000591171	3.30893	0.000337956	3.33802	0.00323138	3.1311	0.00917687	3.17998	0.0183251
3.25404	-0.00672292	3.20794	-0.0148366	3.0943	-0.0110457	3.17729	-0.0142011	3.27137	-0.000593195	3.3129	0.000338298	3.34199	0.00323719	3.1351	0.00917258	3.18398	0.0183256
3.25801	-0.00668821	3.21191	-0.0148284	3.0983	-0.0110483	3.18126	-0.0141992	3.27534	-0.00059522	3.31687	0.000338641	3.34596	0.00324299	3.13911	0.00916828	3.18798	0.0183262
3.26198	-0.0066535	3.21588	-0.0148202	3.10231	-0.0110509	3.18523	-0.0141973	3.27931	-0.000597245	3.32084	0.000338984	3.34993	0.0032488	3.14311	0.00916399	3.19199	0.0183268
3.26595	-0.00661879	3.21985	-0.014812	3.10631	-0.0110535	3.1892	-0.0141954	3.28328	-0.000599269	3.32481	0.000339326	3.3539	0.00325461	3.14712	0.0091597	3.19599	0.0183274
3.26992	-0.00662362	3.22382	-0.0147972	3.11031	-0.0110521	3.19317	-0.0141863	3.28725	-0.000597025	3.32878	0.000335179	3.35787	0.00325935	3.15112	0.00915628	3.2	0.0183312
3.27389	-0.00663055	3.22779	-0.0147821	3.11432	-0.0110385	3.19714	-0.0141768	3.29122	-0.000594554	3.33275	0.000330792	3.36184	0.00326403	3.15512	0.0091555	3.204	0.0183447
3.27786	-0.00663748	3.23176	-0.014767	3.11832	-0.0110248	3.20111	-0.0141672	3.29519	-0.000592084	3.33672	0.000326406	3.36581	0.00326872	3.15913	0.00915471	3.208	0.0183582
3.28183	-0.00664442	3.23573	-0.0147519	3.12233	-0.0110112	3.20509	-0.0141577	3.29916	-0.000589613	3.34069	0.00032202	3.36978	0.0032734	3.16313	0.00915392	3.21201	0.0183716
3.2858	-0.00665135	3.2397	-0.0147367	3.12633	-0.0109975	3.20906	-0.0141482	3.30313	-0.000587142	3.34466	0.000317634	3.37375	0.00327809	3.16714	0.00915314	3.21601	0.0183851
3.28977	-0.00665828	3.24367	-0.0147216	3.13033	-0.0109839	3.21303	-0.0141387	3.3071	-0.000584672	3.34863	0.000313248	3.37772	0.00328277	3.17114	0.00915235	3.22002	0.0183986
3.29374	-0.00666521	3.24764	-0.0147065	3.13434	-0.0109703	3.217	-0.0141291	3.31108	-0.000582201	3.3526	0.000308862	3.38169	0.00328746	3.17514	0.00915156	3.22402	0.0184121
3.29771	-0.00667215	3.25161	-0.0146914	3.13834	-0.0109566	3.22097	-0.0141196	3.31505	-0.00057973	3.35657	0.000304475	3.38566	0.00329215	3.17915	0.00915078	3.22802	0.0184256
3.30168	-0.006674	3.25559	-0.0146791	3.14235	-0.010943	3.22494	-0.014115	3.31902	-0.000580495	3.36054	0.000303358	3.38963	0.00330258	3.18315	0.00914999	3.23203	0.0184391
3.30566	-0.00667177	3.25956	-0.0146691	3.14635	-0.0109365	3.22891	-0.0141143	3.32299	-0.000583858	3.36451	0.000304866	3.3936	0.00331762	3.18716	0.00915734	3.23603	0.0184399
3.30963	-0.00666953	3.26353	-0.014659	3.15035	-0.0109306	3.23288	-0.0141136	3.32696	-0.000587221	3.36849	0.000306374	3.39758	0.00333267	3.19116	0.00916535	3.24004	0.0184396
3.3136	-0.0066673	3.2675	-0.014649	3.15436	-0.0109247	3.23685	-0.0141128	3.33093	-0.000590583	3.37246	0.000307881	3.40155	0.00334771	3.19516	0.00917337	3.24404	0.0184392
3.31757	-0.00666507	3.27147	-0.014639	3.15836	-0.0109188	3.24082	-0.0141121	3.3349	-0.000593946	3.37643	0.000309389	3.40552	0.00336276	3.19917	0.00918138	3.24804	0.0184389
3.32154	-0.00666284	3.27544	-0.014629	3.16237	-0.0109129	3.24479	-0.0141114	3.33887	-0.000597309	3.3804	0.000310897	3.40949	0.0033778	3.20317	0.00918939	3.25205	0.0184386
3.32551	-0.00666061	3.27941	-0.014619	3.16637	-0.010907	3.24876	-0.0141107	3.34284	-0.000600672	3.38437	0.000312405	3.41346	0.00339285	3.20718	0.0091974	3.25605	0.0184383
3.32948	-0.00665838	3.28338	-0.014609	3.17037	-0.0109011	3.25273	-0.01411	3.34681	-0.000604035	3.38834	0.000313912	3.41743	0.0034079	3.21118	0.00920541	3.26006	0.018438
3.33345	-0.00665431	3.28735	-0.0145998	3.17438	-0.0108952	3.2567	-0.0141055	3.35078	-0.000607086	3.39231	0.00031443	3.4214	0.00341808	3.21518	0.00921343	3.26406	0.0184377
3.33742	-0.00664054	3.29132	-0.0145952	3.17838	-0.0108916	3.26067	-0.0140807	3.35475	-0.000608493	3.39628	0.000309735	3.42537	0.00340271	3.21919	0.00921339	3.26806	0.0184452
3.34139	-0.00662677	3.29529	-0.0145906	3.18239	-0.0108897	3.26464	-0.0140559	3.35872	-0.0006099	3.40025	0.000305041	3.42934	0.00338733	3.22319	0.00920799	3.27207	0.0184578
3.34536	-0.006613	3.29926	-0.014586	3.18639	-0.0108877	3.26862	-0.0140311	3.36269	-0.000611307	3.40422	0.000300346	3.43331	0.00337196	3.2272	0.00920259	3.27607	0.0184704
3.34933	-0.00659923	3.30323	-0.0145814	3.19039	-0.0108857	3.27259	-0.0140063	3.36666	-0.000612713	3.40819	0.000295651	3.43728	0.00335658	3.2312	0.00919719	3.28008	0.018483
3.3533	-0.00658546	3.3072	-0.0145768	3.1944	-0.0108837	3.27656	-0.0139814	3.37063	-0.00061412	3.41216	0.000290957	3.44125	0.00334121	3.2352	0.00919179	3.28408	0.0184956
3.35727	-0.00657169	3.31117	-0.0145722	3.1984	-0.0108817	3.28053	-0.0139566	3.37461	-0.000615527	3.41613	0.000286262	3.44522	0.00332583	3.23921	0.00918638	3.28808	0.0185082
3.36124	-0.00655792	3.31514	-0.0145676	3.20241	-0.0108798	3.2845	-0.0139318	3.37858	-0.000616934	3.4201	0.000281568	3.44919	0.00331046	3.24321	0.00918098	3.29209	0.0185209
3.36522	-0.00654415	3.31912	-0.014563	3.20641	-0.0108778	3.28847	-0.013907	3.38255	-0.000618341	3.42407	0.000276873	3.45316	0.00329508	3.24722	0.00917558	3.29609	0.0185335
3.36919	-0.00655454	3.32309	-0.0145757	3.21041	-0.0108782	3.29244	-0.0139136	3.38652	-0.000616704	3.42804	0.000276922	3.45713	0.00328962	3.25122	0.00917188	3.3001	0.0185409
3.37316	-0.00657237	3.32706	-0.0145938	3.21442	-0.010885	3.29641	-0.0139297	3.39049	-0.000614131	3.43202	0.000278429	3.46111	0.00328721	3.25522	0.00917267	3.3041	0.0185346
3.37713	-0.00659019	3.33103	-0.0146118	3.21842	-0.0108919	3.30038	-0.0139459	3.39446	-0.000611557	3.43599	0.000279937	3.46508	0.0032848	3.25923	0.00917346	3.3081	0.0185283
3.3811	-0.00660801	3.335	-0.0146298	3.22243	-0.0108987	3.30435	-0.013962	3.39843	-0.000608983	3.43996	0.000281445	3.46905	0.00328239	3.26323	0.00917424	3.31211	0.018522
3.38507	-0.00662584	3.33897	-0.0146479	3.22643	-0.0109055	3.30832	-0.0139781	3.4024	-0.00060641	3.44393	0.000282952	3.47302	0.00327999	3.26724	0.00917503	3.31611	0.0185157
3.38904	-0.00664366	3.34294	-0.0146659	3.23043	-0.0109124	3.31229	-0.0139943	3.40637	-0.000603836	3.4479	0.00028446	3.47699	0.00327758	3.27124	0.00917582	3.32012	0.0185094
3.39301	-0.00666148	3.34691	-0.0146839	3.23444	-0.0109192	3.31626	-0.0140104	3.41034	-0.000601262	3.45187	0.000285968	3.48096	0.00327517	3.27524	0.00917661	3.32412	0.018503
3.39698	-0.00667931	3.35088	-0.014702	3.23844	-0.010926	3.32023	-0.0140266	3.41431	-0.000598689	3.45584	0.000287475	3.48493	0.00327276	3.27925	0.00917739	3.32812	0.0184967
3.40095	-0.0066941	3.35485	-0.0147182	3.24245	-0.0109329	3.3242	-0.0140398	3.41828	-0.00059609	3.45981	0.000289553	3.4889	0.00327534	3.28325	0.00917818	3.33213	0.0184904
3.40492	-0.00670372	3.35882	-0.0147313	3.24645	-0.0109208	3.32818	-0.0140481	3.42225	-0.000593447	3.46378	0.000292603	3.49287	0.00328643	3.28726	0.00918468	3.33613	0.0184821
3.40889	-0.00671334	3.36279	-0.0147444	3.25045	-0.0109078	3.33215	-0.0140564	3.42622	-0.000590805	3.46775	0.000295653	3.49684	0.00329751	3.29126	0.00919147	3.34014	0.0184737
3.41286	-0.00672295	3.36676	-0.0147575	3.25446	-0.0108947	3.33612	-0.0140647	3.43019	-0.000588163	3.47172	0.000298703	3.50081	0.0033086	3.29526	0.00919827	3.34414	0.0184653
3.41683	-0.00673257	3.37073	-0.0147707	3.25846	-0.0108817	3.34009	-0.0140729	3.43417	-0.00058552	3.47569	0.000301752	3.50478	0.00331969	3.29927	0.00920506	3.34814	0.0184569
3.4208	-0.00674219	3.3747	-0.0147838	3.26247	-0.0108687	3.34406	-0.0140812	3.43814	-0.000582878	3.47966	0.000304802	3.50875	0.00333077	3.30327	0.00921186	3.35215	0.0184485
3.42477	-0.00675181	3.37868	-0.0147969	3.26647	-0.0108556	3.34803	-0.0140895	3.44211	-0.000580236	3.48363	0.000307852	3.51272	0.00334186	3.30728	0.00921865	3.35615	0.0184401
3.42875	-0.00676143	3.38265	-0.01481	3.27047	-0.0108426	3.352	-0.0140978	3.44608	-0.000577594	3.4876	0.000310902	3.51669	0.00335295	3.31128	0.00922545	3.36016	0.0184317
3.43272	-0.00677105	3.38662	-0.0148231	3.27448	-0.0108295	3.35597	-0.014106	3.45005	-0.000574951	3.49158	0.000313952	3.52067	0.00336403	3.31528	0.00923224	3.36416	0.0184232
3.43669	-0.00677735	3.39059	-0.0148087	3.27848	-0.0108248	3.35994	-0.0141085	3.45402	-0.000573145	3.49555	0.000317669	3.52464	0.0033874	3.31929	0.0092364	3.36816	0.0184238
3.44066	-0.00678356	3.39456	-0.0147935	3.28249	-0.0108252	3.36391	-0.0141108	3.45799	-0.000571361	3.49952	0.000321405	3.52861	0.00341109	3.32329	0.00923898	3.37217	0.0184297
3.44463	-0.00678978	3.39853	-0.0147784	3.28649	-0.0108255	3.36788	-0.0141131	3.46196	-0.000569576	3.50349	0.00032514	3.53258	0.00343478	3.3273	0.00924155	3.37617	0.0184355
3.4486	-0.00679599	3.4025	-0.0147633	3.29049	-0.0108258	3.37185	-0.0141153	3.46593	-0.000567792	3.50746	0.000328875	3.53655	0.00345848	3.3313	0.00924413	3.38018	0.0184414
3.45257	-0.0068022	3.40647	-0.0147481	3.2945	-0.0108262	3.37582	-0.0141176	3.4699	-0.000566008	3.51143	0.00033261	3.54052	0.00348217	3.3353	0.0092467	3.38418	0.0184473
3.45654	-0.00680841	3.41044	-0.014733	3.2985	-0.0108265	3.37979	-0.0141199	3.47387	-0.000564223	3.5154	0.000336345	3.54449	0.00350586	3.33931	0.00924928	3.38818	0.0184532
3.46051	-0.00681463	3.41441	-0.0147178	3.30251	-0.0108269	3.38376	-0.0141222	3.47784	-0.000562439	3.51937	0.00034008	3.54846	0.00352955	3.34331	0.00925186	3.39219	0.0184591
3.46448	-0.00682084	3.41838	-0.0147027	3.30651	-0.0108272	3.38773	-0.0141245	3.48181	-0.000560654	3.52334	0.000343815	3.55243	0.00355324	3.34732	0.00925443	3.39619	0.018465
3.46845	-0.00681764	3.42235	-0.014677	3.31051	-0.0108256	3.39171	-0.0141178	3.48578	-0.00055887	3.52731	0.000344371	3.5564	0.00355743	3.35132	0.00925782	3.4002	0.0184718
3.47242	-0.00680761	3.42632	-0.0146437	3.31452	-0.0108197	3.39568	-0.0141046	3.48975	-0.000557086	3.53128	0.000342623	3.56037	0.0035475	3.35532	0.00926312	3.4042	0.018481
3.47639	-0.00679758	3.43029	-0.0146105	3.31852	-0.0108137	3.39965	-0.0140915	3.49372	-0.000555301	3.53525	0.000340876	3.56434	0.00353757	3.35933	0.00926841	3.4082	0.0184901
3.48036	-0.00678755	3.43426	-0.0145772	3.32253	-0.0108077	3.40362	-0.0140783	3.4977	-0.000553517	3.53922	0.000339128	3.56831	0.00352764	3.36333	0.0092737	3.41221	0.0184993
3.48433	-0.00677753	3.43823	-0.014544	3.32653	-0.0108017	3.40759	-0.0140651	3.50167	-0.000551733	3.54319	0.00033738	3.57228	0.00351771	3.36734	0.009279	3.41621	0.0185084
3.4883	-0.0067675	3.44221	-0.0145107	3.33053	-0.0107958	3.41156	-0.0140519	3.50564	-0.000549948	3.54716	0.000335633	3.57625	0.00350777	3.37134	0.00928429	3.42022	0.0185175
3.49228	-0.00675747	3.44618	-0.0144774	3.33454	-0.0107898	3.41553	-0.0140387	3.50961	-0.000548164	3.55113	0.000333885	3.58022	0.00349784	3.37534	0.00928958	3.42422	0.0185267
3.49625	-0.00674744	3.45015	-0.0144442	3.33854	-0.0107838	3.4195	-0.0140256	3.51358	-0.000546379	3.55511	0.000332137	3.5842	0.00348791	3.37935	0.00929488	3.42822	0.0185358
3.50022	-0.00673844	3.45412	-0.0144167	3.34255	-0.0107779	3.42347	-0.014008	3.51755	-0.000544474	3.55908	0.000330504	3.58817	0.00347705	3.38335	0.00930017	3.43223	0.018545
3.50419	-0.00673396	3.45809	-0.0144146	3.34655	-0.010771	3.42744	-0.0139712	3.52152	-0.000542038	3.56305	0.000329373	3.59214	0.00346211	3.38736	0.00929643	3.43623	0.0185423
3.50816	-0.00672947	3.46206	-0.0144125	3.35056	-0.0107642	3.43141	-0.0139344	3.52549	-0.000539602	3.56702	0.000328242	3.59611	0.00344716	3.39136	0.00929246	3.44024	0.0185394
3.51213	-0.00672498	3.46603	-0.0144104	3.35456	-0.0107573	3.43538	-0.0138976	3.52946	-0.000537165	3.57099	0.000327112	3.60008	0.00343221	3.39536	0.00928849	3.44424	0.0185365
3.5161	-0.0067205	3.47	-0.0144084	3.35856	-0.0107505	3.43935	-0.0138608	3.53343	-0.000534729	3.57496	0.000325981	3.60405	0.00341727	3.39937	0.00928452	3.44824	0.0185336
3.52007	-0.00671601	3.47397	-0.0144063	3.36257	-0.0107436	3.44332	-0.013824	3.5374	-0.000532293	3.57893	0.00032485	3.60802	0.00340232	3.40337	0.00928055	3.45225	0.0185307
3.52404	-0.00671153	3.47794	-0.0144042	3.36657	-0.0107367	3.44729	-0.0137872	3.54137	-0.000529856	3.5829	0.000323719	3.61199	0.00338737	3.40738	0.00927658	3.45625	0.0185278
3.52801	-0.00670704	3.48191	-0.0144021	3.37058	-0.0107299	3.45126	-0.0137504	3.54534	-0.00052742	3.58687	0.000322588	3.61596	0.00337243	3.41138	0.00927261	3.46026	0.0185249
3.53198	-0.00670255	3.48588	-0.0144	3.37458	-0.010723	3.45524	-0.0137136	3.54931	-0.000524983	3.59084	0.000321458	3.61993	0.00335748	3.41538	0.00926864	3.46426	0.018522
3.53595	-0.00669574	3.48985	-0.01441	3.37858	-0.010727	3.45921	-0.0137256	3.55328	-0.000527047	3.59481	0.000326147	3.6239	0.00336364	3.41939	0.00926399	3.46826	0.0185248
3.53992	-0.0066883	3.49382	-0.0144233	3.38259	-0.0107368	3.46318	-0.0137505	3.55725	-0.000530307	3.59878	0.000332383	3.62787	0.00337542	3.42339	0.00925899	3.47227	0.0185306
3.54389	-0.00668087	3.49779	-0.0144365	3.38659	-0.0107466	3.46715	-0.0137755	3.56123	-0.000533567	3.60275	0.00033862	3.63184	0.0033872	3.4274	0.00925398	3.47627	0.0185364
3.54786	-0.00667343	3.50176	-0.0144497	3.3906	-0.0107565	3.47112	-0.0138005	3.5652	-0.000536826	3.60672	0.000344856	3.63581	0.00339898	3.4314	0.00924897	3.48028	0.0185422
3.55184	-0.00666599	3.50574	-0.0144629	3.3946	-0.0107663	3.47509	-0.0138254	3.56917	-0.000540086	3.61069	0.000351093	3.63978	0.00341076	3.4354	0.00924396	3.48428	0.018548
3.55581	-0.00665856	3.50971	-0.0144762	3.3986	-0.0107761	3.47906	-0.0138504	3.57314	-0.000543346	3.61466	0.000357329	3.64375	0.00342254	3.43941	0.00923895	3.48828	0.0185538
3.55978	-0.00665112	3.51368	-0.0144894	3.40261	-0.0107859	3.48303	-0.0138754	3.57711	-0.000546606	3.61864	0.000363566	3.64773	0.00343432	3.44341	0.00923395	3.49229	0.0185596
3.56375	-0.00664369	3.51765	-0.0145026	3.40661	-0.0107957	3.487	-0.0139003	3.58108	-0.000549866	3.62261	0.000369802	3.6517	0.0034461	3.44742	0.00922894	3.49629	0.0185654
3.56772	-0.00662644	3.52162	-0.0144765	3.41062	-0.0107777	3.49097	-0.0138826	3.58505	-0.000552774	3.62658	0.000371437	3.65567	0.00343754	3.45142	0.00920435	3.5003	0.0185257
3.57169	-0.00659418	3.52559	-0.0143901	3.41462	-0.010702	3.49494	-0.0137994	3.58902	-0.000555142	3.63055	0.000366023	3.65964	0.00339781	3.45542	0.00913912	3.5043	0.0183914
3.57566	-0.00656191	3.52956	-0.0143037	3.41862	-0.0106262	3.49891	-0.0137163	3.59299	-0.000557509	3.63452	0.000360609	3.66361	0.00335808	3.45943	0.00907388	3.5083	0.0182571
3.57963	-0.00652965	3.53353	-0.0142174	3.42263	-0.0105504	3.50288	-0.0136331	3.59696	-0.000559877	3.63849	0.000355195	3.66758	0.00331836	3.46343	0.00900864	3.51231	0.0181228
3.5836	-0.00649738	3.5375	-0.014131	3.42663	-0.0104747	3.50685	-0.01355	3.60093	-0.000562245	3.64246	0.000349781	3.67155	0.00327863	3.46744	0.0089434	3.51631	0.0179885
3.58757	-0.00646512	3.54147	-0.0140446	3.43064	-0.0103989	3.51082	-0.0134668	3.6049	-0.000564613	3.64643	0.000344367	3.67552	0.00323891	3.47144	0.00887816	3.52032	0.0178542
3.59154	-0.00643285	3.54544	-0.0139583	3.43464	-0.0103231	3.51479	-0.0133837	3.60887	-0.00056698	3.6504	0.000338953	3.67949	0.00319918	3.47544	0.00881292	3.52432	0.0177199
3.59551	-0.00640059	3.54941	-0.0138719	3.43864	-0.0102473	3.51877	-0.0133005	3.61284	-0.000569348	3.65437	0.000333539	3.68346	0.00315945	3.47945	0.00874769	3.52832	0.0175856
3.59948	-0.00636833	3.55338	-0.0137855	3.44265	-0.0101716	3.52274	-0.0132173	3.61681	-0.000571716	3.65834	0.000328124	3.68743	0.00311973	3.48345	0.00868245	3.53233	0.0174512

## Sheet: Figure3
panel a									panel b					panel c
80 K fluence (mJ/cm2)	80 K phonon amp	130 K fluence (mJ/cm2)	130 K phonon amp	220 K fluence (mJ/cm2)	220 K phonon amp	280 K fluence (mJ/cm2)	280 K phonon amp		Temperature (K)	3.7 THz phonon amp	Temperature (K)	Q_theory		Temperature (K)	Fc (mJ/cm2)	Temperature (K)	Fc_theory
3.04284	0.167491	5.07	0.377149	3.042	0.0618257	3.042	0.0786788		110	0.892451	50	1.05226		80	14	50	15.68
6.08568	0.445841	9.126	0.687523	6.084	0.114334	6.084	0.181576		130	1.04038	60	1.03376		130	12	60	15.26
9.12852	0.693301	12.168	0.808852	9.126	0.189387	9.126	0.191042		150	0.775497	70	1.01477		220	7	70	14.84
12.1714	0.888127	15.21	0.947369	12.168	0.192902	12.168	0.248505		170	0.783968	80	0.99524		280	0	80	14.42
15.2142	1.00929	18.252	0.940317	15.21	0.189076	15.21	0.354211		190	0.647441	90	0.975122				90	14
18.257	0.96343	22.308	0.733865	18.252	0.145893	18.252	0.409099		210	0.555056	100	0.954357				100	13.58
22.3142	0.927127								230	0.399618	110	0.932873				110	13.16
									255	0.345441	120	0.910596				120	12.74
									280	0.356909	130	0.887415				130	12.32
									310	0.398104	140	0.86322				140	11.76
											150	0.837852				150	11.34
											160	0.811115				160	10.78
											170	0.782762				170	10.22
											180	0.752448				180	9.66
											190	0.719699				190	9.1
											200	0.683831				200	8.4
											210	0.643814				210	7.7
											220	0.598056				220	6.86
											230	0.544134				230	6.02
											240	0.479362				240	5.04
											250	0.405233				250	3.5
											257	0.34868				257	1.96
											260	0.3				260	0
											270	0.3				270	0
											280	0.3				280	0
											290	0.3				290	0
											300	0.3				300	0
											310	0.3				310	0
											320	0.3				320	0

## Sheet: Figure4
panel b				panel c			panel d
Fluence	Q_\theta amp	Q_\epsilon amp		Photon Energy (eV)	Optical conductivity (ohm-1cm-1)		Fluence (mJ/cm2)	1.77 eV Amp	1.55 eV Amp	1.31 eV Amp	0.92 eV Amp	0.69 eV Amp
10	0.0671057	0.0791701		0.5	52.1534		3.04284	0.20247	0.167491	0.398384	0.403238	0.105211
60	0.468921	0.475187		0.501	52.7075		6.08568	0.489479	0.445841	0.606453	0.378841	0.163136
110	0.868098	0.871491		0.502	53.0608		9.12852	0.763956	0.693301	0.764443	0.250061	0.281758
160	1.268	1.26814		0.503	53.2593		12.1714	0.876492	0.888127	0.849999	0.290709	0.475941
210	1.67044	1.66524		0.504	53.2615		15.2142	1.00731	1.00929	0.992555	0.693461	0.620723
260	2.07765	2.06302		0.505	53.0707		18.257	0.937971	0.96343	0.682067	0.596819	0.729454
310	2.49386	2.46189		0.506	52.8595		22.3142	1.06039	0.927127	0.643879	0.57258	0.830846
360	2.93001	2.86249		0.507	52.6968		26.3713	0.712708	0.920428	0.395655	0.790792	0.988759
410	3.43237	3.26248		0.508	52.716		30.4284	0.75912	0.827564	0.687417	0.998483	0.99422
460	5.45407	2.48492		0.509	52.8471
510	5.76698	3.42415		0.51	53.2224
560	5.70596	4.69786		0.511	53.6276
610	6.00568	5.42525		0.512	54.0695
660	6.78752	5.5822		0.513	54.4423
710	7.99003	4.48092		0.514	54.7716
760	8.86165	3.07017		0.515	55.0076
810	8.93517	3.1804		0.516	55.1422
860	7.86548	5.65085		0.517	55.2148
910	7.44464	6.86838		0.518	55.1456
960	8.42305	4.78499		0.519	55.0756
1010	8.01415	7.36994		0.52	55.0046
1060	8.28359	6.22316		0.521	55.0893
1110	9.21765	3.83434		0.522	55.2379
1160	8.70103	6.15437		0.523	55.4953
1210	9.16644	3.51126		0.524	55.7189
1260	8.8721	5.87298		0.525	55.9195
1310	9.22417	4.59231		0.526	56.036
1360	9.39031	3.98308		0.527	56.1996
1410	8.98295	4.16267		0.528	56.4166
1460	9.16529	3.77182		0.529	56.8225
				0.53	57.27
				0.531	57.7531
				0.532	58.0939
				0.533	58.3487
				0.534	58.3943
				0.535	58.4446
				0.536	58.5001
				0.537	58.6964
				0.538	58.9312
				0.539	59.2144
				0.54	59.4645
				0.541	59.6976
				0.542	59.9134
				0.543	60.1419
				0.544	60.3838
				0.545	60.5852
				0.546	60.7405
				0.547	60.7954
				0.548	60.7832
				0.549	60.749
				0.55	60.7931
				0.551	60.9425
				0.552	61.1995
				0.553	61.5632
				0.554	61.9078
				0.555	62.178
				0.556	62.2803
				0.557	62.2934
				0.558	62.1538
				0.559	62.0465
				0.56	61.9711
				0.561	62.1629
				0.562	62.4737
				0.563	62.9899
				0.564	63.5338
				0.565	64.066
				0.566	64.4116
				0.567	64.6397
				0.568	64.7558
				0.569	64.7715
				0.57	64.766
				0.571	64.735
				0.572	64.6816
				0.573	64.6156
				0.574	64.5223
				0.575	64.4185
				0.576	64.3052
				0.577	64.2483
				0.578	64.2788
				0.579	64.481
				0.58	64.971
				0.581	65.6079
				0.582	66.506
				0.583	67.4309
				0.584	68.3798
				0.585	69.1779
				0.586	69.8677
				0.587	70.3629
				0.588	70.6458
				0.589	70.8424
				0.59	70.9767
				0.591	71.2181
				0.592	71.5512
				0.593	72.0914
				0.594	72.6312
				0.595	73.1456
				0.596	73.4484
				0.597	73.6434
				0.598	73.6329
				0.599	73.6683
				0.6	73.7417
				0.601	74.1597
				0.602	74.6767
				0.603	75.3431
				0.604	75.8499
				0.605	76.2404
				0.606	76.2816
				0.607	76.2389
				0.608	76.1294
				0.609	76.1647
				0.61	76.2554
				0.611	76.4332
				0.612	76.6201
				0.613	76.8114
				0.614	77.011
				0.615	77.1857
				0.616	77.3413
				0.617	77.2299
				0.618	76.9642
				0.619	76.4504
				0.62	75.8104
				0.621	75.1602
				0.622	74.6411
				0.623	74.2801
				0.624	74.0363
				0.625	74.0929
				0.626	74.3096
				0.627	74.7779
				0.628	75.4854
				0.629	76.2333
				0.63	76.8593
				0.631	77.2155
				0.632	77.379
				0.633	77.4109
				0.634	77.6061
				0.635	78.0633
				0.636	78.8894
				0.637	79.8163
				0.638	80.7521
				0.639	81.4828
				0.64	82.0722
				0.641	82.3295
				0.642	82.5387
				0.643	82.6773
				0.644	82.9076
				0.645	83.2136
				0.646	83.7298
				0.647	84.3877
				0.648	85.1396
				0.649	85.905
				0.65	86.5732
				0.651	87.0984
				0.652	87.3414
				0.653	87.4417
				0.654	87.2567
				0.655	86.9014
				0.656	86.4388
				0.657	86.0986
				0.658	86.068
				0.659	86.476
				0.66	87.636
				0.661	89.0255
				0.662	90.6286
				0.663	91.8242
				0.664	92.7477
				0.665	92.6623
				0.666	92.336
				0.667	91.6804
				0.668	91.238
				0.669	91.0086
				0.67	91.3531
				0.671	92.0677
				0.672	93.0061
				0.673	94.0897
				0.674	95.1117
				0.675	96.0528
				0.676	96.7399
				0.677	97.2622
				0.678	97.4134
				0.679	97.31
				0.68	97.069
				0.681	97.0216
				0.682	97.3285
				0.683	98.0859
				0.684	99.4682
				0.685	100.985
				0.686	102.554
				0.687	103.657
				0.688	104.452
				0.689	104.203
				0.69	103.704
				0.691	102.899
				0.692	102.591
				0.693	102.659
				0.694	103.579
				0.695	104.919
				0.696	106.482
				0.697	108.041
				0.698	109.55
				0.699	111
				0.7	112.45
				0.701	113.907
				0.702	115.382
				0.703	116.929
				0.704	118.514
				0.705	120.13
				0.706	121.458
				0.707	122.457
				0.708	122.218
				0.709	121.429
				0.71	119.661
				0.711	117.741
				0.712	115.817
				0.713	114.767
				0.714	114.441
				0.715	114.914
				0.716	116.816
				0.717	119.269
				0.718	122.627
				0.719	126.138
				0.72	129.635
				0.721	132.168
				0.722	133.892
				0.723	134.757
				0.724	134.529
				0.725	134.06
				0.726	133.339
				0.727	132.714
				0.728	132.136
				0.729	131.597
				0.73	130.92
				0.731	130.103
				0.732	128.935
				0.733	127.713
				0.734	126.462
				0.735	125.642
				0.736	125.11
				0.737	125.492
				0.738	126.241
				0.739	127.354
				0.74	128.489
				0.741	129.489
				0.742	130.18
				0.743	130.566
				0.744	130.805
				0.745	130.868
				0.746	130.92
				0.747	130.962
				0.748	131.091
				0.749	131.285
				0.75	131.601
				0.751	132.041
				0.752	132.541
				0.753	133.125
				0.754	133.734
				0.755	134.366
				0.756	135.041
				0.757	135.729
				0.758	136.435
				0.759	137.145
				0.76	137.858
				0.761	138.581
				0.762	139.316
				0.763	140.062
				0.764	140.797
				0.765	141.513
				0.766	142.189
				0.767	142.813
				0.768	143.414
				0.769	143.992
				0.77	144.599
				0.771	145.23
				0.772	145.973
				0.773	146.761
				0.774	147.622
				0.775	148.487
				0.776	149.334
				0.777	150.067
				0.778	150.703
				0.779	151.261
				0.78	151.741
				0.781	152.226
				0.782	152.726
				0.783	153.262
				0.784	153.821
				0.785	154.43
				0.786	155.097
				0.787	155.808
				0.788	156.623
				0.789	157.457
				0.79	158.316
				0.791	159.145
				0.792	159.956
				0.793	160.721
				0.794	161.483
				0.795	162.244
				0.796	163.059
				0.797	163.908
				0.798	164.811
				0.799	165.778
				0.8	166.774
				0.801	167.811
				0.802	168.839
				0.803	169.859
				0.804	170.817
				0.805	171.754
				0.806	172.661
				0.807	173.553
				0.808	174.439
				0.809	175.312
				0.81	176.194
				0.811	177.082
				0.812	178.063
				0.813	179.093
				0.814	180.198
				0.815	181.331
				0.816	182.459
				0.817	183.535
				0.818	184.565
				0.819	185.563
				0.82	186.532
				0.821	187.508
				0.822	188.497
				0.823	189.556
				0.824	190.662
				0.825	191.891
				0.826	193.201
				0.827	194.565
				0.828	195.949
				0.829	197.285
				0.83	198.55
				0.831	199.65
				0.832	200.676
				0.833	201.569
				0.834	202.474
				0.835	203.389
				0.836	204.52
				0.837	205.746
				0.838	207.106
				0.839	208.498
				0.84	209.87
				0.841	211.139
				0.842	212.347
				0.843	213.519
				0.844	214.745
				0.845	216.03
				0.846	217.397
				0.847	218.828
				0.848	220.259
				0.849	221.645
				0.85	222.943
				0.851	224.184
				0.852	225.332
				0.853	226.502
				0.854	227.699
				0.855	229.007
				0.856	230.353
				0.857	231.751
				0.858	233.108
				0.859	234.438
				0.86	235.653
				0.861	236.824
				0.862	237.937
				0.863	239.017
				0.864	240.114
				0.865	241.281
				0.866	242.606
				0.867	244.032
				0.868	245.711
				0.869	247.434
				0.87	249.212
				0.871	250.902
				0.872	252.531
				0.873	254.026
				0.874	255.422
				0.875	256.757
				0.876	257.958
				0.877	259.096
				0.878	260.158
				0.879	261.186
				0.88	262.24
				0.881	263.388
				0.882	264.654
				0.883	265.981
				0.884	267.348
				0.885	268.659
				0.886	269.907
				0.887	271.044
				0.888	272.159
				0.889	273.259
				0.89	274.413
				0.891	275.602
				0.892	276.907
				0.893	278.264
				0.894	279.677
				0.895	281.121
				0.896	282.567
				0.897	284.012
				0.898	285.482
				0.899	286.969
				0.9	288.494
				0.901	289.993
				0.902	291.465
				0.903	292.863
				0.904	294.259
				0.905	295.671
				0.906	297.142
				0.907	298.639
				0.908	300.133
				0.909	301.579
				0.91	302.978
				0.911	304.326
				0.912	305.678
				0.913	307.055
				0.914	308.47
				0.915	309.901
				0.916	311.34
				0.917	312.766
				0.918	314.178
				0.919	315.536
				0.92	316.852
				0.921	318.085
				0.922	319.192
				0.923	320.232
				0.924	321.147
				0.925	322.075
				0.926	323.016
				0.927	324.146
				0.928	325.364
				0.929	326.736
				0.93	328.166
				0.931	329.613
				0.932	331.021
				0.933	332.405
				0.934	333.765
				0.935	335.12
				0.936	336.471
				0.937	337.815
				0.938	339.138
				0.939	340.455
				0.94	341.77
				0.941	343.101
				0.942	344.445
				0.943	345.771
				0.944	347.064
				0.945	348.293
				0.946	349.478
				0.947	350.658
				0.948	351.91
				0.949	353.24
				0.95	354.638
				0.951	356.069
				0.952	357.461
				0.953	358.775
				0.954	359.988
				0.955	361.169
				0.956	362.359
				0.957	363.625
				0.958	364.953
				0.959	366.386
				0.96	367.813
				0.961	369.222
				0.962	370.526
				0.963	371.774
				0.964	372.897
				0.965	373.982
				0.966	375.036
				0.967	376.131
				0.968	377.27
				0.969	378.481
				0.97	379.766
				0.971	381.08
				0.972	382.426
				0.973	383.777
				0.974	385.131
				0.975	386.474
				0.976	387.796
				0.977	389.082
				0.978	390.313
				0.979	391.531
				0.98	392.76
				0.981	394.053
				0.982	395.394
				0.983	396.802
				0.984	398.176
				0.985	399.49
				0.986	400.657
				0.987	401.767
				0.988	402.809
				0.989	403.912
				0.99	405.059
				0.991	406.385
				0.992	407.76
				0.993	409.206
				0.994	410.66
				0.995	412.108
				0.996	413.524
				0.997	414.911
				0.998	416.279
				0.999	417.588
				1	418.861
				1.001	420.079
				1.002	421.22
				1.003	422.327
				1.004	423.379
				1.005	424.413
				1.006	425.434
				1.007	426.452
				1.008	427.481
				1.009	428.528
				1.01	429.617
				1.011	430.725
				1.012	431.86
				1.013	432.983
				1.014	434.097
				1.015	435.167
				1.016	436.236
				1.017	437.305
				1.018	438.451
				1.019	439.65
				1.02	440.982
				1.021	442.412
				1.022	443.902
				1.023	445.423
				1.024	446.891
				1.025	448.288
				1.026	449.527
				1.027	450.7
				1.028	451.759
				1.029	452.777
				1.03	453.77
				1.031	454.756
				1.032	455.747
				1.033	456.745
				1.034	457.726
				1.035	458.686
				1.036	459.586
				1.037	460.425
				1.038	461.229
				1.039	462.02
				1.04	462.873
				1.041	463.806
				1.042	464.944
				1.043	466.164
				1.044	467.519
				1.045	468.85
				1.046	470.158
				1.047	471.247
				1.048	472.239
				1.049	473.111
				1.05	473.959
				1.051	474.832
				1.052	475.79
				1.053	476.814
				1.054	477.877
				1.055	479.002
				1.056	480.174
				1.057	481.401
				1.058	482.713
				1.059	484.032
				1.06	485.334
				1.061	486.542
				1.062	487.693
				1.063	488.72
				1.064	489.723
				1.065	490.698
				1.066	491.678
				1.067	492.667
				1.068	493.677
				1.069	494.704
				1.07	495.738
				1.071	496.764
				1.072	497.774
				1.073	498.764
				1.074	499.746
				1.075	500.73
				1.076	501.725
				1.077	502.693
				1.078	503.637
				1.079	504.461
				1.08	505.225
				1.081	505.926
				1.082	506.628
				1.083	507.367
				1.084	508.196
				1.085	509.123
				1.086	510.1
				1.087	511.136
				1.088	512.172
				1.089	513.206
				1.09	514.258
				1.091	515.343
				1.092	516.502
				1.093	517.761
				1.094	519.07
				1.095	520.423
				1.096	521.701
				1.097	522.901
				1.098	523.816
				1.099	524.611
				1.1	525.2
				1.101	525.704
				1.102	526.179
				1.103	526.697
				1.104	527.282
				1.105	527.93
				1.106	528.73
				1.107	529.6
				1.108	530.59
				1.109	531.632
				1.11	532.681
				1.111	533.624
				1.112	534.448
				1.113	535.161
				1.114	535.732
				1.115	536.284
				1.116	536.823
				1.117	537.386
				1.118	537.965
				1.119	538.582
				1.12	539.247
				1.121	539.957
				1.122	540.78
				1.123	541.629
				1.124	542.513
				1.125	543.369
				1.126	544.214
				1.127	545.048
				1.128	545.927
				1.129	546.845
				1.13	547.824
				1.131	548.778
				1.132	549.675
				1.133	550.424
				1.134	551.099
				1.135	551.643
				1.136	552.165
				1.137	552.671
				1.138	553.216
				1.139	553.804
				1.14	554.469
				1.141	555.296
				1.142	556.209
				1.143	557.306
				1.144	558.401
				1.145	559.493
				1.146	560.282
				1.147	560.898
				1.148	561.228
				1.149	561.324
				1.15	561.335
				1.151	561.282
				1.152	561.274
				1.153	561.299
				1.154	561.486
				1.155	561.776
				1.156	562.236
				1.157	562.963
				1.158	563.825
				1.159	564.953
				1.16	566.176
				1.161	567.47
				1.162	568.718
				1.163	569.882
				1.164	570.91
				1.165	571.727
				1.166	572.446
				1.167	572.995
				1.168	573.474
				1.169	573.901
				1.17	574.226
				1.171	574.497
				1.172	574.688
				1.173	574.786
				1.174	574.851
				1.175	574.883
				1.176	574.923
				1.177	574.97
				1.178	575.025
				1.179	575.088
				1.18	575.161
				1.181	575.329
				1.182	575.571
				1.183	576.017
				1.184	576.627
				1.185	577.348
				1.186	578.201
				1.187	579.029
				1.188	579.82
				1.189	580.47
				1.19	581.051
				1.191	581.5
				1.192	581.904
				1.193	582.28
				1.194	582.72
				1.195	583.244
				1.196	583.889
				1.197	584.778
				1.198	585.782
				1.199	587
				1.2	588.278
				1.201	589.591
				1.202	590.759
				1.203	591.798
				1.204	592.658
				1.205	593.285
				1.206	593.843
				1.207	594.339
				1.208	594.961
				1.209	595.669
				1.21	596.736
				1.211	597.902
				1.212	599.201
				1.213	600.349
				1.214	601.339
				1.215	601.909
				1.216	602.106
				1.217	602.077
				1.218	601.714
				1.219	601.312
				1.22	600.859
				1.221	600.43
				1.222	600.014
				1.223	599.624
				1.224	599.244
				1.225	598.87
				1.226	598.5
				1.227	598.131
				1.228	597.764
				1.229	597.399
				1.23	597.035
				1.231	596.672
				1.232	596.31
				1.233	595.947
				1.234	595.585
				1.235	595.222
				1.236	594.857
				1.237	594.489
				1.238	594.125
				1.239	593.77
				1.24	593.473
				1.241	593.218
				1.242	593.155
				1.243	593.21
				1.244	593.4
				1.245	593.728
				1.246	594.085
				1.247	594.46
				1.248	594.84
				1.249	595.227
				1.25	595.684
				1.251	596.194
				1.252	596.762
				1.253	597.386
				1.254	598.003
				1.255	598.58
				1.256	599.04
				1.257	599.43
				1.258	599.662
				1.259	599.872
				1.26	600.06
				1.261	600.314
				1.262	600.597
				1.263	600.929
				1.264	601.246
				1.265	601.55
				1.266	601.782
				1.267	601.993
				1.268	602.185
				1.269	602.422
				1.27	602.688
				1.271	603.01
				1.272	603.312
				1.273	603.589
				1.274	603.717
				1.275	603.768
				1.276	603.742
				1.277	603.724
				1.278	603.752
				1.279	603.88
				1.28	604.123
				1.281	604.426
				1.282	604.829
				1.283	605.259
				1.284	605.716
				1.285	606.165
				1.286	606.59
				1.287	606.963
				1.288	607.25
				1.289	607.487
				1.29	607.608
				1.291	607.667
				1.292	607.67
				1.293	607.58
				1.294	607.465
				1.295	607.313
				1.296	607.181
				1.297	607.071
				1.298	607.05
				1.299	607.082
				1.3	607.163
				1.301	607.289
				1.302	607.422
				1.303	607.561
				1.304	607.682
				1.305	607.786
				1.306	607.828
				1.307	607.835
				1.308	607.811
				1.309	607.838
				1.31	607.934
				1.311	608.157
				1.312	608.519
				1.313	608.932
				1.314	609.366
				1.315	609.732
				1.316	610.043
				1.317	610.237
				1.318	610.413
				1.319	610.567
				1.32	610.713
				1.321	610.842
				1.322	610.892
				1.323	610.862
				1.324	610.766
				1.325	610.619
				1.326	610.511
				1.327	610.474
				1.328	610.571
				1.329	610.725
				1.33	610.954
				1.331	611.172
				1.332	611.38
				1.333	611.536
				1.334	611.685
				1.335	611.825
				1.336	612.006
				1.337	612.212
				1.338	612.488
				1.339	612.784
				1.34	613.096
				1.341	613.351
				1.342	613.565
				1.343	613.715
				1.344	613.817
				1.345	613.908
				1.346	614.009
				1.347	614.145
				1.348	614.305
				1.349	614.523
				1.35	614.748
				1.351	614.981
				1.352	615.187
				1.353	615.378
				1.354	615.537
				1.355	615.69
				1.356	615.839
				1.357	615.983
				1.358	616.117
				1.359	616.237
				1.36	616.339
				1.361	616.438
				1.362	616.541
				1.363	616.649
				1.364	616.761
				1.365	616.832
				1.366	616.87
				1.367	616.86
				1.368	616.833
				1.369	616.83
				1.37	616.936
				1.371	617.184
				1.372	617.526
				1.373	618.004
				1.374	618.456
				1.375	618.87
				1.376	619.132
				1.377	619.322
				1.378	619.373
				1.379	619.354
				1.38	619.291
				1.381	619.214
				1.382	619.185
				1.383	619.224
				1.384	619.423
				1.385	619.69
				1.386	620.074
				1.387	620.488
				1.388	620.917
				1.389	621.303
				1.39	621.643
				1.391	621.922
				1.392	622.089
				1.393	622.211
				1.394	622.26
				1.395	622.31
				1.396	622.363
				1.397	622.484
				1.398	622.624
				1.399	622.788
				1.4	622.919
				1.401	623.026
				1.402	623.077
				1.403	623.127
				1.404	623.183
				1.405	623.357
				1.406	623.618
				1.407	623.986
				1.408	624.483
				1.409	625.009
				1.41	625.553
				1.411	626.041
				1.412	626.493
				1.413	626.845
				1.414	627.166
				1.415	627.448
				1.416	627.673
				1.417	627.867
				1.418	628
				1.419	628.104
				1.42	628.197
				1.421	628.327
				1.422	628.499
				1.423	628.721
				1.424	629.023
				1.425	629.358
				1.426	629.748
				1.427	630.156
				1.428	630.57
				1.429	630.941
				1.43	631.278
				1.431	631.579
				1.432	631.887
				1.433	632.226
				1.434	632.647
				1.435	633.14
				1.436	633.666
				1.437	634.181
				1.438	634.648
				1.439	635.066
				1.44	635.416
				1.441	635.757
				1.442	636.093
				1.443	636.45
				1.444	636.818
				1.445	637.204
				1.446	637.578
				1.447	637.938
				1.448	638.249
				1.449	638.55
				1.45	638.84
				1.451	639.166
				1.452	639.513
				1.453	639.921
				1.454	640.356
				1.455	640.819
				1.456	641.341
				1.457	641.892
				1.458	642.489
				1.459	643.08
				1.46	643.655
				1.461	644.122
				1.462	644.512
				1.463	644.827
				1.464	645.084
				1.465	645.353
				1.466	645.662
				1.467	646.046
				1.468	646.466
				1.469	646.937
				1.47	647.388
				1.471	647.822
				1.472	648.175
				1.473	648.505
				1.474	648.8
				1.475	649.114
				1.476	649.442
				1.477	649.818
				1.478	650.206
				1.479	650.604
				1.48	650.992
				1.481	651.38
				1.482	651.77
				1.483	652.179
				1.484	652.596
				1.485	653.017
				1.486	653.41
				1.487	653.778
				1.488	654.062
				1.489	654.31
				1.49	654.502
				1.491	654.646
				1.492	654.772
				1.493	654.876
				1.494	655.001
				1.495	655.143
				1.496	655.383
				1.497	655.677
				1.498	656.06
				1.499	656.531
				1.5	657.039
				1.501	657.591
				1.502	658.139
				1.503	658.681
				1.504	659.175
				1.505	659.64
				1.506	660.057
				1.507	660.4
				1.508	660.703
				1.509	660.917
				1.51	661.095
				1.511	661.246
				1.512	661.429
				1.513	661.661
				1.514	661.977
				1.515	662.405
				1.516	662.879
				1.517	663.419
				1.518	663.97
				1.519	664.528
				1.52	665.108
				1.521	665.704
				1.522	666.33
				1.523	666.986
				1.524	667.654
				1.525	668.33
				1.526	668.994
				1.527	669.649
				1.528	670.252
				1.529	670.829
				1.53	671.367
				1.531	671.88
				1.532	672.39
				1.533	672.922
				1.534	673.485
				1.535	674.072
				1.536	674.699
				1.537	675.33
				1.538	675.967
				1.539	676.594
				1.54	677.216
				1.541	677.826
				1.542	678.431
				1.543	679.033
				1.544	679.632
				1.545	680.231
				1.546	680.829
				1.547	681.422
				1.548	682.013
				1.549	682.597
				1.55	683.174
				1.551	683.747
				1.552	684.3
				1.553	684.832
				1.554	685.336
				1.555	685.794
				1.556	686.245
				1.557	686.71
				1.558	687.262
				1.559	687.874
				1.56	688.672
				1.561	689.51
				1.562	690.402
				1.563	691.27
				1.564	692.124
				1.565	692.943
				1.566	693.767
				1.567	694.595
				1.568	695.445
				1.569	696.295
				1.57	697.145
				1.571	697.978
				1.572	698.794
				1.573	699.565
				1.574	700.259
				1.575	700.903
				1.576	701.409
				1.577	701.886
				1.578	702.326
				1.579	702.812
				1.58	703.334
				1.581	703.944
				1.582	704.602
				1.583	705.286
				1.584	705.956
				1.585	706.598
				1.586	707.203
				1.587	707.777
				1.588	708.353
				1.589	708.957
				1.59	709.621
				1.591	710.324
				1.592	711.122
				1.593	711.943
				1.594	712.791
				1.595	713.617
				1.596	714.423
				1.597	715.181
				1.598	715.932
				1.599	716.685
				1.6	717.526
				1.601	718.432
				1.602	719.413
				1.603	720.465
				1.604	721.527
				1.605	722.581
				1.606	723.594
				1.607	724.578
				1.608	725.474
				1.609	726.317
				1.61	727.099
				1.611	727.823
				1.612	728.552
				1.613	729.317
				1.614	730.167
				1.615	731.065
				1.616	732.035
				1.617	732.997
				1.618	733.95
				1.619	734.856
				1.62	735.749
				1.621	736.625
				1.622	737.505
				1.623	738.388
				1.624	739.284
				1.625	740.196
				1.626	741.126
				1.627	742.122
				1.628	743.157
				1.629	744.264
				1.63	745.421
				1.631	746.597
				1.632	747.756
				1.633	748.864
				1.634	749.921
				1.635	750.886
				1.636	751.836
				1.637	752.775
				1.638	753.762
				1.639	754.78
				1.64	755.881
				1.641	757.014
				1.642	758.176
				1.643	759.356
				1.644	760.539
				1.645	761.724
				1.646	762.915
				1.647	764.111
				1.648	765.327
				1.649	766.55
				1.65	767.78
				1.651	768.976
				1.652	770.134
				1.653	771.216
				1.654	772.19
				1.655	773.11
				1.656	773.944
				1.657	774.774
				1.658	775.603
				1.659	776.472
				1.66	777.35
				1.661	778.239
				1.662	779.113
				1.663	779.98
				1.664	780.837
				1.665	781.718
				1.666	782.62
				1.667	783.62
				1.668	784.677
				1.669	785.835
				1.67	787.109
				1.671	788.436
				1.672	789.836
				1.673	791.193
				1.674	792.517
				1.675	793.641
				1.676	794.689
				1.677	795.618
				1.678	796.546
				1.679	797.496
				1.68	798.574
				1.681	799.73
				1.682	800.948
				1.683	802.187
				1.684	803.4
				1.685	804.568
				1.686	805.68
				1.687	806.772
				1.688	807.85
				1.689	808.951
				1.69	810.068
				1.691	811.229
				1.692	812.395
				1.693	813.567
				1.694	814.735
				1.695	815.904
				1.696	817.093
				1.697	818.318
				1.698	819.572
				1.699	820.901
				1.7	822.25
				1.701	823.631
				1.702	825.019
				1.703	826.404
				1.704	827.767
				1.705	829.091
				1.706	830.387
				1.707	831.587
				1.708	832.751
				1.709	833.86
				1.71	834.948
				1.711	836.037
				1.712	837.162
				1.713	838.33
				1.714	839.529
				1.715	840.791
				1.716	842.07
				1.717	843.376
				1.718	844.708
				1.719	846.05
				1.72	847.404
				1.721	848.744
				1.722	850.076
				1.723	851.359
				1.724	852.63
				1.725	853.884
				1.726	855.155
				1.727	856.44
				1.728	857.759
				1.729	859.083
				1.73	860.41
				1.731	861.694
				1.732	862.956
				1.733	864.185
				1.734	865.396
				1.735	866.611
				1.736	867.855
				1.737	869.149
				1.738	870.475
				1.739	871.885
				1.74	873.312
				1.741	874.762
				1.742	876.187
				1.743	877.588
				1.744	878.92
				1.745	880.181
				1.746	881.397
				1.747	882.523
				1.748	883.632
				1.749	884.719
				1.75	885.82
				1.751	886.936
				1.752	888.088
				1.753	889.266
				1.754	890.461
				1.755	891.669
				1.756	892.87
				1.757	894.064
				1.758	895.245
				1.759	896.428
				1.76	897.624
				1.761	898.855
				1.762	900.108
				1.763	901.415
				1.764	902.728
				1.765	904.05
				1.766	905.346
				1.767	906.627
				1.768	907.875
				1.769	909.096
				1.77	910.301
				1.771	911.468
				1.772	912.615
				1.773	913.738
				1.774	914.841
				1.775	915.946
				1.776	917.07
				1.777	918.231
				1.778	919.411
				1.779	920.602
				1.78	921.756
				1.781	922.866
				1.782	923.873
				1.783	924.853
				1.784	925.806
				1.785	926.827
				1.786	927.896
				1.787	929.143
				1.788	930.471
				1.789	931.89
				1.79	933.373
				1.791	934.847
				1.792	936.279
				1.793	937.612
				1.794	938.89
				1.795	940.068
				1.796	941.262
				1.797	942.474
				1.798	943.824
				1.799	945.235
				1.8	946.752
				1.801	948.29
				1.802	949.83
				1.803	951.289
				1.804	952.682
				1.805	954.004
				1.806	955.214
				1.807	956.383
				1.808	957.488
				1.809	958.559
				1.81	959.617
				1.811	960.688
				1.812	961.806
				1.813	962.968
				1.814	964.262
				1.815	965.61
				1.816	967.048
				1.817	968.521
				1.818	970.006
				1.819	971.461
				1.82	972.887
				1.821	974.285
				1.822	975.653
				1.823	977.012
				1.824	978.356
				1.825	979.664
				1.826	980.948
				1.827	982.146
				1.828	983.281
				1.829	984.358
				1.83	985.339
				1.831	986.299
				1.832	987.231
				1.833	988.202
				1.834	989.205
				1.835	990.336
				1.836	991.548
				1.837	992.835
				1.838	994.188
				1.839	995.53
				1.84	996.841
				1.841	998.074
				1.842	999.266
				1.843	1000.38
				1.844	1001.48
				1.845	1002.56
				1.846	1003.63
				1.847	1004.71
				1.848	1005.8
				1.849	1006.9
				1.85	1008
				1.851	1009.11
				1.852	1010.23
				1.853	1011.35
				1.854	1012.49
				1.855	1013.63
				1.856	1014.79
				1.857	1015.97
				1.858	1017.15
				1.859	1018.33
				1.86	1019.48
				1.861	1020.62
				1.862	1021.66
				1.863	1022.65
				1.864	1023.55
				1.865	1024.36
				1.866	1025.12
				1.867	1025.82
				1.868	1026.57
				1.869	1027.35
				1.87	1028.35
				1.871	1029.44
				1.872	1030.7
				1.873	1032.03
				1.874	1033.38
				1.875	1034.66
				1.876	1035.85
				1.877	1036.96
				1.878	1037.94
				1.879	1038.9
				1.88	1039.83
				1.881	1040.78
				1.882	1041.75
				1.883	1042.77
				1.884	1043.84
				1.885	1044.94
				1.886	1046.07
				1.887	1047.2
				1.888	1048.31
				1.889	1049.37
				1.89	1050.41
				1.891	1051.4
				1.892	1052.36
				1.893	1053.31
				1.894	1054.24
				1.895	1055.19
				1.896	1056.15
				1.897	1057.15
				1.898	1058.18
				1.899	1059.27
				1.9	1060.38
				1.901	1061.53
				1.902	1062.71
				1.903	1063.92
				1.904	1065.14
				1.905	1066.4
				1.906	1067.68
				1.907	1068.98
				1.908	1070.28
				1.909	1071.57
				1.91	1072.79
				1.911	1073.94
				1.912	1075.02
				1.913	1075.95
				1.914	1076.81
				1.915	1077.55
				1.916	1078.21
				1.917	1078.82
				1.918	1079.41
				1.919	1080.04
				1.92	1080.71
				1.921	1081.53
				1.922	1082.4
				1.923	1083.4
				1.924	1084.46
				1.925	1085.55
				1.926	1086.64
				1.927	1087.71
				1.928	1088.72
				1.929	1089.63
				1.93	1090.48
				1.931	1091.23
				1.932	1091.95
				1.933	1092.66
				1.934	1093.45
				1.935	1094.31
				1.936	1095.26
				1.937	1096.27
				1.938	1097.28
				1.939	1098.25
				1.94	1099.12
				1.941	1099.92
				1.942	1100.6
				1.943	1101.26
				1.944	1101.91
				1.945	1102.61
				1.946	1103.34
				1.947	1104.13
				1.948	1104.96
				1.949	1105.81
				1.95	1106.69
				1.951	1107.57
				1.952	1108.44
				1.953	1109.27
				1.954	1110.06
				1.955	1110.8
				1.956	1111.47
				1.957	1112.1
				1.958	1112.64
				1.959	1113.14
				1.96	1113.6
				1.961	1114.01
				1.962	1114.41
				1.963	1114.79
				1.964	1115.2
				1.965	1115.62
				1.966	1116.15
				1.967	1116.78
				1.968	1117.51
				1.969	1118.46
				1.97	1119.48
				1.971	1120.63
				1.972	1121.78
				1.973	1122.92
				1.974	1123.94
				1.975	1124.87
				1.976	1125.7
				1.977	1126.43
				1.978	1127.13
				1.979	1127.81
				1.98	1128.5
				1.981	1129.21
				1.982	1129.98
				1.983	1130.78
				1.984	1131.61
				1.985	1132.46
				1.986	1133.3
				1.987	1134.1
				1.988	1134.78
				1.989	1135.41
				1.99	1135.87
				1.991	1136.27
				1.992	1136.61
				1.993	1136.96
				1.994	1137.32
				1.995	1137.73
				1.996	1138.2
				1.997	1138.71
				1.998	1139.27
				1.999	1139.85
				2	1140.45
				2.001	1141.09
				2.002	1141.73
				2.003	1142.41
				2.004	1143.11
				2.005	1143.83
				2.006	1144.59
				2.007	1145.35
				2.008	1146.13
				2.009	1146.91
				2.01	1147.68
				2.011	1148.45
				2.012	1149.18
				2.013	1149.89
				2.014	1150.54
				2.015	1151.15
				2.016	1151.72
				2.017	1152.23
				2.018	1152.71
				2.019	1153.16
				2.02	1153.58
				2.021	1154
				2.022	1154.41
				2.023	1154.84
				2.024	1155.28
				2.025	1155.77
				2.026	1156.28
				2.027	1156.82
				2.028	1157.4
				2.029	1157.99
				2.03	1158.6
				2.031	1159.2
				2.032	1159.8
				2.033	1160.32
				2.034	1160.8
				2.035	1161.2
				2.036	1161.49
				2.037	1161.73
				2.038	1161.89
				2.039	1162.02
				2.04	1162.15
				2.041	1162.29
				2.042	1162.45
				2.043	1162.64
				2.044	1162.85
				2.045	1163.07
				2.046	1163.31
				2.047	1163.56
				2.048	1163.81
				2.049	1164.06
				2.05	1164.32
				2.051	1164.58
				2.052	1164.84
				2.053	1165.09
				2.054	1165.35
				2.055	1165.61
				2.056	1165.88
				2.057	1166.15
				2.058	1166.43
				2.059	1166.71
				2.06	1167
				2.061	1167.29
				2.062	1167.57
				2.063	1167.85
				2.064	1168.12
				2.065	1168.38
				2.066	1168.62
				2.067	1168.86
				2.068	1169.09
				2.069	1169.33
				2.07	1169.61
				2.071	1169.95
				2.072	1170.34
				2.073	1170.88
				2.074	1171.48
				2.075	1172.15
				2.076	1172.84
				2.077	1173.5
				2.078	1174.09
				2.079	1174.57
				2.08	1174.99
				2.081	1175.28
				2.082	1175.53
				2.083	1175.75
				2.084	1175.97
				2.085	1176.19
				2.086	1176.43
				2.087	1176.66
				2.088	1176.9
				2.089	1177.14
				2.09	1177.38
				2.091	1177.62
				2.092	1177.9
				2.093	1178.21
				2.094	1178.58
				2.095	1179.03
				2.096	1179.53
				2.097	1180.11
				2.098	1180.68
				2.099	1181.24
				2.1	1181.72
